# Supplementary material for: A FtsZ cis disassembly element acts in Z-ring assembly during bacterial cell division
Source: Nat Commun. 2025 Jun 4;16:5194. doi: 10.1038/s41467-025-60517-7 (PMC12137876; doi:10.1038/s41467-025-60517-7)
Supplement: Supplementary file 3 — Supplementary Data 1 [file 41467_2025_60517_MOESM3_ESM.xlsx]

## Sheet: Sheet1
primers used in this study
name	Sequence
pTacterminatorF	CGCAAAAAACCCCGCTTCGGCGGGGTTTTTTCGCTAAGGGATTTTGGTTTGAC
pTacterminatorR	GCGAAAAAACCCCGCCGAAGCGGGGTTTTTTGCGACGTGAGTTTTCGTTC
pTac024aTcF	GTCCCTATCAGTGATAGATACTATGCTAGCCAAAGGGCTA
pTacT024aTcR	ATCTATCACTGATAGGGACGTAAAACCAAAATCCCTTAGCG
Ftsz-HisF	CATCACCACCATCACCATTAAGTTTAAACGGTCTCC
ftsZ-HisR	TTAATGGTGATGGTGGTGATGATCAGCTTGCTTACGCA
NIDRcouplingF	GACTAAGGAGATAGCAATGGCGGTGATTAAAGTCATCG
NIDRcouplingR	GCCATTGCTATCTCCTTAGTCATTGGTAAGTTCCATTG
mngR	GCTGCCACCTTTATACAGTTCATCCATGC
kanaF	ATGATTCCGGGGATCCG
ftsnf	CTGTATAAAGGTGGCAGCGCACAACGAGATTATGTAC
ftsnr	ACGGATCCCCGGAATCATTTAACCCCCGGCGGCG
pet28aminCF	TTAAATTGACAGCACAAGGGAAAGTTTA
pet28aHisR	CCCATGGTGATGGTGGTGATGCATGGTATATCTCCTTCTTAAAGTT
HisGSGminCF	CACCACCATCACCATGGGAGCGGGTCAAACACGCCAATCGAG
minCR	CTTGTGCTGTCAATTTAACGGTTGAACG
pET28aF	CAGCACAAGGGAAAGTTT
pET28aR	GGTATATCTCCTTCTTAAAGTTAAAC
pET28aftszF	TTAAGAAGGAGATATACCATGTTTGAACCAATGGAAC
pET28aftszR	AAACTTTCCCTTGTGCTGTTAATCAGCTTGCTTACGC
BsFtsZΔNIDRF	TAAGGAGATAGCAATGGCTTCCATCAAAGTGATC
BsFtsZΔNIDRR	CATTGCTATCTCCTTACAGACCGTCGATGTTG
SaFtsZdNIDRF	GTAAGGAGATAGCAATGGCTACTCTGAAAGTTATCG
SaFtsZdNIDRR	CCATTGCTATCTCCTTACAGGTGGTTGAAACCCT
P203AF	TTACTCGTGCAGGTTTGATGAACGTGGACT
P203AR	ATCAAACCTGCACGAGTAATCAGTTCAGCGA
P203CF	TTACTCGTTGTGGTTTGATGAACGTGGACT
P203CR	ATCAAACCACAACGAGTAATCAGTTCAGCGA
P203DF	TTACTCGTGATGGTTTGATGAACGTGGACT
P203DR	ATCAAACCATCACGAGTAATCAGTTCAGCGA
P203EF	TTACTCGTGAAGGTTTGATGAACGTGGACT
P203ER	ATCAAACCTTCACGAGTAATCAGTTCAGCGA
P203FF	TTACTCGTTTTGGTTTGATGAACGTGGACT
P203FR	ATCAAACCAAAACGAGTAATCAGTTCAGCGA
P203GF	TTACTCGTGGTGGTTTGATGAACGTGGACT
P203GR	ATCAAACCACCACGAGTAATCAGTTCAGCGA
P203HF	TTACTCGTCATGGTTTGATGAACGTGGACT
P203HR	ATCAAACCATGACGAGTAATCAGTTCAGCGA
P203IF	TTACTCGTATTGGTTTGATGAACGTGGACT
P203IR	ATCAAACCAATACGAGTAATCAGTTCAGCGA
P203KF	TTACTCGTAAAGGTTTGATGAACGTGGACT
P203KR	ATCAAACCTTTACGAGTAATCAGTTCAGCGA
P203LF	TTACTCGTCTGGGTTTGATGAACGTGGACT
P203LR	ATCAAACCCAGACGAGTAATCAGTTCAGCGA
P203MF	TTACTCGTATGGGTTTGATGAACGTGGACT
P203MR	ATCAAACCCATACGAGTAATCAGTTCAGCGA
P203NF	TTACTCGTAATGGTTTGATGAACGTGGACT
P203NR	ATCAAACCATTACGAGTAATCAGTTCAGCGA
P203QF	TTACTCGTCAGGGTTTGATGAACGTGGACT
P203QR	ATCAAACCCTGACGAGTAATCAGTTCAGCGA
P203RF	TTACTCGTCGTGGTTTGATGAACGTGGACT
P203RR	ATCAAACCACGACGAGTAATCAGTTCAGCGA
P203SF	TTACTCGTAGCGGTTTGATGAACGTGGACT
P203SR	ATCAAACCGCTACGAGTAATCAGTTCAGCGA
P203TF	TTACTCGTACCGGTTTGATGAACGTGGACT
P203TR	ATCAAACCGGTACGAGTAATCAGTTCAGCGA
P203VF	TTACTCGTGTTGGTTTGATGAACGTGGACT
P203VR	ATCAAACCAACACGAGTAATCAGTTCAGCGA
P203WF	TTACTCGTTGGGGTTTGATGAACGTGGACT
P203WR	ATCAAACCCCAACGAGTAATCAGTTCAGCGA
P203YF	TTACTCGTTATGGTTTGATGAACGTGGACT
P203YR	ATCAAACCATAACGAGTAATCAGTTCAGCGA
T8AF	TGGAACTTGCAAATGACGCGGTGATTAAA
T8AR	GCGTCATTTGCAAGTTCCATTGGTTCAAACA
T8CF	TGGAACTTTGTAATGACGCGGTGATTAAA
T8CR	GCGTCATTACAAAGTTCCATTGGTTCAAACA
T8DF	TGGAACTTGATAATGACGCGGTGATTAAA
T8DR	GCGTCATTATCAAGTTCCATTGGTTCAAACA
T8EF	TGGAACTTGAAAATGACGCGGTGATTAAA
T8ER	GCGTCATTTTCAAGTTCCATTGGTTCAAACA
T8FF	TGGAACTTTTTAATGACGCGGTGATTAAA
T8FR	GCGTCATTAAAAAGTTCCATTGGTTCAAACA
T8GF	TGGAACTTGGTAATGACGCGGTGATTAAA
T8GR	GCGTCATTACCAAGTTCCATTGGTTCAAACA
T8HF	TGGAACTTCATAATGACGCGGTGATTAAA
T8HR	GCGTCATTATGAAGTTCCATTGGTTCAAACA
T8IF	TGGAACTTATTAATGACGCGGTGATTAAA
T8IR	GCGTCATTAATAAGTTCCATTGGTTCAAACA
T8KF	TGGAACTTAAAAATGACGCGGTGATTAAA
T8KR	GCGTCATTTTTAAGTTCCATTGGTTCAAACA
T8LF	TGGAACTTCTGAATGACGCGGTGATTAAA
T8LR	GCGTCATTCAGAAGTTCCATTGGTTCAAACA
T8MF	TGGAACTTATGAATGACGCGGTGATTAAA
T8MR	GCGTCATTCATAAGTTCCATTGGTTCAAACA
T8NF	TGGAACTTAATAATGACGCGGTGATTAAA
T8NR	GCGTCATTATTAAGTTCCATTGGTTCAAACA
T8PF	TGGAACTTCCGAATGACGCGGTGATTAAA
T8PR	GCGTCATTCGGAAGTTCCATTGGTTCAAACA
T8QF	TGGAACTTCAGAATGACGCGGTGATTAAA
T8QR	GCGTCATTCTGAAGTTCCATTGGTTCAAACA
T8RF	TGGAACTTCGTAATGACGCGGTGATTAAA
T8RR	GCGTCATTACGAAGTTCCATTGGTTCAAACA
T8SF	TGGAACTTAGCAATGACGCGGTGATTAAA
T8SR	GCGTCATTGCTAAGTTCCATTGGTTCAAACA
T8VF	TGGAACTTGTTAATGACGCGGTGATTAAA
T8VR	GCGTCATTAACAAGTTCCATTGGTTCAAACA
T8WF	TGGAACTTTGGAATGACGCGGTGATTAAA
T8WR	GCGTCATTCCAAAGTTCCATTGGTTCAAACA
T8YF	TGGAACTTTATAATGACGCGGTGATTAAA
T8YR	GCGTCATTATAAAGTTCCATTGGTTCAAACA
D10AF	TTACCAATGCAGCGGTGATTAAAGTCATCG
D10AR	ATCACCGCTGCATTGGTAAGTTCCATTGGT
D10CF	TTACCAATTGTGCGGTGATTAAAGTCATCG
D10CR	ATCACCGCACAATTGGTAAGTTCCATTGGT
D10EF	TTACCAATGAAGCGGTGATTAAAGTCATCG
D10ER	ATCACCGCTTCATTGGTAAGTTCCATTGGT
D10FF	TTACCAATTTTGCGGTGATTAAAGTCATCG
D10FR	ATCACCGCAAAATTGGTAAGTTCCATTGGT
D10GF	TTACCAATGGTGCGGTGATTAAAGTCATCG
D10GR	ATCACCGCACCATTGGTAAGTTCCATTGGT
D10HF	TTACCAATCATGCGGTGATTAAAGTCATCG
D10HR	ATCACCGCATGATTGGTAAGTTCCATTGGT
D10IF	TTACCAATATTGCGGTGATTAAAGTCATCG
D10IR	ATCACCGCAATATTGGTAAGTTCCATTGGT
D10KF	TTACCAATAAAGCGGTGATTAAAGTCATCG
D10KR	ATCACCGCTTTATTGGTAAGTTCCATTGGT
D10LF	TTACCAATCTGGCGGTGATTAAAGTCATCG
D10LR	ATCACCGCCAGATTGGTAAGTTCCATTGGT
D10MF	TTACCAATATGGCGGTGATTAAAGTCATCG
D10MR	ATCACCGCCATATTGGTAAGTTCCATTGGT
D10NF	TTACCAATAATGCGGTGATTAAAGTCATCG
D10NR	ATCACCGCTAAATTGGTAAGTTCCATTGGT
D10PF	TTACCAATCCGGCGGTGATTAAAGTCATCG
D10PR	ATCACCGCCGGATTGGTAAGTTCCATTGGT
D10QF	TTACCAATCAGGCGGTGATTAAAGTCATCG
D10QR	ATCACCGCCTGATTGGTAAGTTCCATTGGT
D10RF	TTACCAATCGTGCGGTGATTAAAGTCATCG
D10RR	ATCACCGCACGATTGGTAAGTTCCATTGGT
D10SF	TTACCAATAGCGCGGTGATTAAAGTCATCG
D10SR	ATCACCGCGCTATTGGTAAGTTCCATTGGT
D10TF	TTACCAATACCGCGGTGATTAAAGTCATCG
D10TR	ATCACCGCGGTATTGGTAAGTTCCATTGGT
D10VF	TTACCAATGTTGCGGTGATTAAAGTCATCG
D10VR	ATCACCGCAACATTGGTAAGTTCCATTGGT
D10WF	TTACCAATTGGGCGGTGATTAAAGTCATCG
D10WR	ATCACCGCCCAATTGGTAAGTTCCATTGGT
D10YF	TTACCAATTATGCGGTGATTAAAGTCATCG
D10YR	ATCACCGCATAATTGGTAAGTTCCATTGGT
2F	GGGGatgTAGGAACCAATGGAACTTACC
2R	TTGGTTCCTACATCCCCTACCTCCTGTT
3F	GatgTTTTAGCCAATGGAACTTACCAAT
3R	CCATTGGCTAAAACATCCCCTACCTCCT
4F	GtttgaatAGATGGAACTTACCAATGAC
4R	GTTCCATCTATTCAAACATCCCCTACCT
5F	TGAACCATAGGAACTTACCAATGACGCG
5R	TAAGTTCCTATGGTTCAAACATCCCCTA
6F	ACCAATGTAGCTTACCAATGACGCGGTG
6R	TGGTAAGCTACATTGGTTCAAACATCCC
7R	ATTGGTCTATTCCATTGGTTCAAACAT
7F	ATGGAATAGACCAATGACGCGGTGATT
8R	GTCATTCTAAAGTTCCATTGGTTCAAA
8F	GAACTTTAGAATGACGCGGTGATTAAA
9R	CGCGTCCTAGGTAAGTTCCATTGGTTC
9F	CTTACCTAGGACGCGGTGATTAAAGTC
10R	CACCGCCTAATTGGTAAGTTCCATTGG
10F	ACCAATTAGGCGGTGATTAAAGTCATC
11R	AATCACCTAGTCATTGGTAAGTTCCAT
11F	AATGACTAGGTGATTAAAGTCATCGGC
12R	TTTAATCTACGCGTCATTGGTAAGTTC
12F	GACGCGTAGATTAAAGTCATCGGCGTC
13R	GACTTTCTACACCGCGTCATTGGTAAG
13F	GCGGTGTAGAAAGTCATCGGCGTCGGC
14R	GATGACCTAAATCACCGCGTCATTGGT
14F	GTGATTTAGGTCATCGGCGTCGGCGGC
15R	GCCGATCTATTTAATCACCGCGTCATT
15F	ATTAAATAGATCGGCGTCGGCGGCGGC
16R	GACGCCCTAGACTTTAATCACCGCGTC
16F	AAAGTCTAGGGCGTCGGCGGCGGCGGC
17R	GCCGACCTAGATGACTTTAATCACCGC
17F	GTCATCTAGGTCGGCGGCGGCGGCGGT
18R	GCCGCCCTAGCCGATGACTTTAATCAC
18F	ATCGGCTAGGGCGGCGGCGGCGGTAAT
19R	GCCGCCCTAGACGCCGATGACTTTAAT
19F	GGCGTCTAGGGCGGCGGCGGTAATGCT
20R	GCCGCCCTAGCCGACGCCGATGACTTT
20F	GTCGGCTAGGGCGGCGGTAATGCTGTT
21R	ACCGCCCTAGCCGCCGACGCCGATGAC
21F	GGCGGCTAGGGCGGTAATGCTGTTGAA
22R	ATTACCCTAGCCGCCGCCGACGCCGAT
22F	GGCGGCTAGGGTAATGCTGTTGAACAC
23R	AGCATTCTAGCCGCCGCCGCCGACGCC
23F	GGCGGCTAGAATGCTGTTGAACACATG
24R	AACAGCCTAACCGCCGCCGCCGCCGAC
24F	GGCGGTTAGGCTGTTGAACACATGGTG
25R	TTCAACCTAATTACCGCCGCCGCCGCC
25F	GGTAATTAGGTTGAACACATGGTGCGC
26R	GTGTTCCTAAGCATTACCGCCGCCGCC
26F	AATGCTTAGGAACACATGGTGCGCGAG
27R	CATGTGCTAAACAGCATTACCGCCGCC
27F	GCTGTTTAGCACATGGTGCGCGAGCGC
28R	CACCATCTATTCAACAGCATTACCGCC
28F	GTTGAATAGATGGTGCGCGAGCGCATT
29R	GCGCACCTAGTGTTCAACAGCATTACC
29F	GAACACTAGGTGCGCGAGCGCATTGAA
30R	CTCGCGCTACATGTGTTCAACAGCATT
30F	CACATGTAGCGCGAGCGCATTGAAGGT
31R	GCGCTCCTACACCATGTGTTCAACAGC
31F	ATGGTGTAGGAGCGCATTGAAGGTGTT
32R	AATGCGCTAGCGCACCATGTGTTCAAC
32F	GTGCGCTAGCGCATTGAAGGTGTTGAA
33R	TTCAATCTACTCGCGCACCATGTGTTC
33F	CGCGAGTAGATTGAAGGTGTTGAATTC
34R	ACCTTCCTAGCGCTCGCGCACCATGTG
34F	GAGCGCTAGGAAGGTGTTGAATTCTTC
35R	AACACCCTAAATGCGCTCGCGCACCAT
35F	CGCATTTAGGGTGTTGAATTCTTCGCG
36R	TTCAACCTATTCAATGCGCTCGCGCAC
36F	ATTGAATAGGTTGAATTCTTCGCGGTA
37R	GAATTCCTAACCTTCAATGCGCTCGCG
37F	GAAGGTTAGGAATTCTTCGCGGTAAAT
38R	GAAGAACTAAACACCTTCAATGCGCTC
38F	GGTGTTTAGTTCTTCGCGGTAAATACC
39R	CGCGAACTATTCAACACCTTCAATGCG
39F	GTTGAATAGTTCGCGGTAAATACCGAT
40R	TACCGCCTAGAATTCAACACCTTCAAT
40F	GAATTCTAGGCGGTAAATACCGATGCA
41R	ATTTACCTAGAAGAATTCAACACCTTC
41F	TTCTTCTAGGTAAATACCGATGCACAA
42R	GGTATTCTACGCGAAGAATTCAACACC
42F	TTCGCGTAGAATACCGATGCACAAGCG
43R	ATCGGTCTATACCGCGAAGAATTCAAC
43F	GCGGTATAGACCGATGCACAAGCGCTG
44R	TGCATCCTAATTTACCGCGAAGAATTC
44F	GTAAATTAGGATGCACAAGCGCTGCGT
45R	TTGTGCCTAGGTATTTACCGCGAAGAA
45F	AATACCTAGGCACAAGCGCTGCGTAAA
46R	CGCTTGCTAATCGGTATTTACCGCGAA
46F	ACCGATTAGCAAGCGCTGCGTAAAACA
47R	CAGCGCCTATGCATCGGTATTTACCGC
47F	GATGCATAGGCGCTGCGTAAAACAGCG
48R	ACGCAGCTATTGTGCATCGGTATTTAC
48F	GCACAATAGCTGCGTAAAACAGCGGTT
49R	TTTACGCTACGCTTGTGCATCGGTATT
49F	CAAGCGTAGCGTAAAACAGCGGTTGGA
50R	TGTTTTCTACAGCGCTTGTGCATCGGT
50F	GCGCTGTAGAAAACAGCGGTTGGACAG
51R	CGCTGTCTAACGCAGCGCTTGTGCATC
51F	CTGCGTTAGACAGCGGTTGGACAGACG
52R	AACCGCCTATTTACGCAGCGCTTGTGC
52F	CGTAAATAGGCGGTTGGACAGACGATT
53R	TCCAACCTATGTTTTACGCAGCGCTTG
53F	AAAACATAGGTTGGACAGACGATTCAA
54R	CTGTCCCTACGCTGTTTTACGCAGCGC
54F	ACAGCGTAGGGACAGACGATTCAAATC
55R	CGTCTGCTAAACCGCTGTTTTACGCAG
55F	GCGGTTTAGCAGACGATTCAAATCGGT
56R	AATCGTCTATCCAACCGCTGTTTTACG
56F	GTTGGATAGACGATTCAAATCGGTAGC
57R	TTGAATCTACTGTCCAACCGCTGTTTT
57F	GGACAGTAGATTCAAATCGGTAGCGGT
58R	GATTTGCTACGTCTGTCCAACCGCTGT
58F	CAGACGTAGCAAATCGGTAGCGGTATC
59R	ACCGATCTAAATCGTCTGTCCAACCGC
59F	ACGATTTAGATCGGTAGCGGTATCACC
60R	GCTACCCTATTGAATCGTCTGTCCAAC
60F	ATTCAATAGGGTAGCGGTATCACCAAA
61R	ACCGCTCTAGATTTGAATCGTCTGTCC
61F	CAAATCTAGAGCGGTATCACCAAAGGA
62R	GATACCCTAACCGATTTGAATCGTCTG
62F	ATCGGTTAGGGTATCACCAAAGGACTG
63R	GGTGATCTAGCTACCGATTTGAATCGT
63F	GGTAGCTAGATCACCAAAGGACTGGGC
64R	TTTGGTCTAACCGCTACCGATTTGAAT
64F	AGCGGTTAGACCAAAGGACTGGGCGCT
65R	TCCTTTCTAGATACCGCTACCGATTTG
65F	GGTATCTAGAAAGGACTGGGCGCTGGC
66R	CAGTCCCTAGGTGATACCGCTACCGAT
66F	ATCACCTAGGGACTGGGCGCTGGCGCT
67R	GCCCAGCTATTTGGTGATACCGCTACC
67F	ACCAAATAGCTGGGCGCTGGCGCTAAT
68R	AGCGCCCTATCCTTTGGTGATACCGCT
68F	AAAGGATAGGGCGCTGGCGCTAATCCA
69R	GCCAGCCTACAGTCCTTTGGTGATACC
69F	GGACTGTAGGCTGGCGCTAATCCAGAA
70R	AGCGCCCTAGCCCAGTCCTTTGGTGAT
70F	CTGGGCTAGGGCGCTAATCCAGAAGTT
71R	ATTAGCCTAAGCGCCCAGTCCTTTGGT
71F	GGCGCTTAGGCTAATCCAGAAGTTGGC
72R	TGGATTCTAGCCAGCGCCCAGTCCTTT
72F	GCTGGCTAGAATCCAGAAGTTGGCCGC
73R	TTCTGGCTAAGCGCCAGCGCCCAGTCC
73F	GGCGCTTAGCCAGAAGTTGGCCGCAAT
74R	AACTTCCTAATTAGCGCCAGCGCCCAG
74F	GCTAATTAGGAAGTTGGCCGCAATGCG
75R	GCCAACCTATGGATTAGCGCCAGCGCC
75F	AATCCATAGGTTGGCCGCAATGCGGCT
76R	GCGGCCCTATTCTGGATTAGCGCCAGC
76F	CCAGAATAGGGCCGCAATGCGGCTGAT
77R	ATTGCGCTAAACTTCTGGATTAGCGCC
77F	GAAGTTTAGCGCAATGCGGCTGATGAG
78R	CGCATTCTAGCCAACTTCTGGATTAGC
78F	GTTGGCTAGAATGCGGCTGATGAGGAT
79R	AGCCGCCTAGCGGCCAACTTCTGGATT
79F	GGCCGCTAGGCGGCTGATGAGGATCGC
80R	ATCAGCCTAATTGCGGCCAACTTCTGG
80F	CGCAATTAGGCTGATGAGGATCGCGAT
81R	CTCATCCTACGCATTGCGGCCAACTTC
81F	AATGCGTAGGATGAGGATCGCGATGCA
82R	ATCCTCCTAAGCCGCATTGCGGCCAAC
82F	GCGGCTTAGGAGGATCGCGATGCATTG
83R	GCGATCCTAATCAGCCGCATTGCGGCC
83F	GCTGATTAGGATCGCGATGCATTGCGT
84R	ATCGCGCTACTCATCAGCCGCATTGCG
84F	GATGAGTAGCGCGATGCATTGCGTGCG
85R	TGCATCCTAATCCTCATCAGCCGCATT
85F	GAGGATTAGGATGCATTGCGTGCGGCG
86R	CAATGCCTAGCGATCCTCATCAGCCGC
86F	GATCGCTAGGCATTGCGTGCGGCGCTG
87R	ACGCAACTAATCGCGATCCTCATCAGC
87F	CGCGATTAGTTGCGTGCGGCGCTGGAA
88R	CGCACGCTATGCATCGCGATCCTCATC
88F	GATGCATAGCGTGCGGCGCTGGAAGGT
89R	CGCCGCCTACAATGCATCGCGATCCTC
89F	GCATTGTAGGCGGCGCTGGAAGGTGCA
90R	CAGCGCCTAACGCAATGCATCGCGATC
90F	TTGCGTTAGGCGCTGGAAGGTGCAGAC
91R	TTCCAGCTACGCACGCAATGCATCGCG
91F	CGTGCGTAGCTGGAAGGTGCAGACATG
92R	ACCTTCCTACGCCGCACGCAATGCATC
92F	GCGGCGTAGGAAGGTGCAGACATGGTC
93R	TGCACCCTACAGCGCCGCACGCAATGC
93F	GCGCTGTAGGGTGCAGACATGGTCTTT
94R	GTCTGCCTATTCCAGCGCCGCACGCAA
94F	CTGGAATAGGCAGACATGGTCTTTATT
95R	CATGTCCTAACCTTCCAGCGCCGCACG
95F	GAAGGTTAGGACATGGTCTTTATTGCT
96R	GACCATCTATGCACCTTCCAGCGCCGC
96F	GGTGCATAGATGGTCTTTATTGCTGCG
97R	AAAGACCTAGTCTGCACCTTCCAGCGC
97F	GCAGACTAGGTCTTTATTGCTGCGGGT
98R	AATAAACTACATGTCTGCACCTTCCAG
98F	GACATGTAGTTTATTGCTGCGGGTATG
99R	AGCAATCTAGACCATGTCTGCACCTTC
99F	ATGGTCTAGATTGCTGCGGGTATGGGT
100R	CGCAGCCTAAAAGACCATGTCTGCACC
100F	GTCTTTTAGGCTGCGGGTATGGGTGGT
101R	ACCCGCCTAAATAAAGACCATGTCTGC
101F	TTTATTTAGGCGGGTATGGGTGGTGGT
102R	CATACCCTAAGCAATAAAGACCATGTC
102F	ATTGCTTAGGGTATGGGTGGTGGTACC
103R	ACCCATCTACGCAGCAATAAAGACCAT
103F	GCTGCGTAGATGGGTGGTGGTACCGGT
104R	ACCACCCTAACCCGCAGCAATAAAGAC
104F	GCGGGTTAGGGTGGTGGTACCGGTACA
105R	ACCACCCTACATACCCGCAGCAATAAA
105F	GGTATGTAGGGTGGTACCGGTACAGGT
106R	GGTACCCTAACCCATACCCGCAGCAAT
106F	ATGGGTTAGGGTACCGGTACAGGTGCA
107R	ACCGGTCTAACCACCCATACCCGCAGC
107F	GGTGGTTAGACCGGTACAGGTGCAGCA
108R	TGTACCCTAACCACCACCCATACCCGC
108F	GGTGGTTAGGGTACAGGTGCAGCACCA
109R	ACCTGTCTAGGTACCACCACCCATACC
109F	GGTACCTAGACAGGTGCAGCACCAGTC
110R	TGCACCCTAACCGGTACCACCACCCAT
110F	ACCGGTTAGGGTGCAGCACCAGTCGTC
111R	TGCTGCCTATGTACCGGTACCACCACC
111F	GGTACATAGGCAGCACCAGTCGTCGCT
112R	TGGTGCCTAACCTGTACCGGTACCACC
112F	ACAGGTTAGGCACCAGTCGTCGCTGAA
113R	GACTGGCTATGCACCTGTACCGGTACC
113F	GGTGCATAGCCAGTCGTCGCTGAAGTG
114R	GACGACCTATGCTGCACCTGTACCGGT
114F	GCAGCATAGGTCGTCGCTGAAGTGGCA
115R	AGCGACCTATGGTGCTGCACCTGTACC
115F	GCACCATAGGTCGCTGAAGTGGCAAAA
116R	TTCAGCCTAGACTGGTGCTGCACCTGT
116F	CCAGTCTAGGCTGAAGTGGCAAAAGAT
117R	CACTTCCTAGACGACTGGTGCTGCACC
117F	GTCGTCTAGGAAGTGGCAAAAGATTTG
118R	TGCCACCTAAGCGACGACTGGTGCTGC
118F	GTCGCTTAGGTGGCAAAAGATTTGGGT
119R	TTTTGCCTATTCAGCGACGACTGGTGC
119F	GCTGAATAGGCAAAAGATTTGGGTATC
120R	ATCTTTCTACACTTCAGCGACGACTGG
120F	GAAGTGTAGAAAGATTTGGGTATCCTG
121R	CAAATCCTATGCCACTTCAGCGACGAC
121F	GTGGCATAGGATTTGGGTATCCTGACC
122R	ACCCAACTATTTTGCCACTTCAGCGAC
122F	GCAAAATAGTTGGGTATCCTGACCGTT
123R	GATACCCTAATCTTTTGCCACTTCAGC
123F	AAAGATTAGGGTATCCTGACCGTTGCT
124R	CAGGATCTACAAATCTTTTGCCACTTC
124F	GATTTGTAGATCCTGACCGTTGCTGTC
125R	GGTCAGCTAACCCAAATCTTTTGCCAC
125F	TTGGGTTAGCTGACCGTTGCTGTCGTC
126R	AACGGTCTAGATACCCAAATCTTTTGC
126F	GGTATCTAGACCGTTGCTGTCGTCACT
127R	AGCAACCTACAGGATACCCAAATCTTT
127F	ATCCTGTAGGTTGCTGTCGTCACTAAG
128R	GACAGCCTAGGTCAGGATACCCAAATC
128F	CTGACCTAGGCTGTCGTCACTAAGCCT
129R	GACGACCTAAACGGTCAGGATACCCAA
129F	ACCGTTTAGGTCGTCACTAAGCCTTTC
130R	AGTGACCTAAGCAACGGTCAGGATACC
130F	GTTGCTTAGGTCACTAAGCCTTTCAAC
131R	CTTAGTCTAGACAGCAACGGTCAGGAT
131F	GCTGTCTAGACTAAGCCTTTCAACTTT
132R	AGGCTTCTAGACGACAGCAACGGTCAG
132F	GTCGTCTAGAAGCCTTTCAACTTTGAA
133R	GAAAGGCTAAGTGACGACAGCAACGGT
133F	GTCACTTAGCCTTTCAACTTTGAAGGC
134R	GTTGAACTACTTAGTGACGACAGCAAC
134F	ACTAAGTAGTTCAACTTTGAAGGCAAG
135R	AAAGTTCTAAGGCTTAGTGACGACAGC
135F	AAGCCTTAGAACTTTGAAGGCAAGAAG
136R	TTCAAACTAGAAAGGCTTAGTGACGAC
136F	CCTTTCTAGTTTGAAGGCAAGAAGCGT
137R	GCCTTCCTAGTTGAAAGGCTTAGTGAC
137F	TTCAACTAGGAAGGCAAGAAGCGTATG
138R	CTTGCCCTAAAAGTTGAAAGGCTTAGT
138F	AACTTTTAGGGCAAGAAGCGTATGGCA
139R	CTTCTTCTATTCAAAGTTGAAAGGCTT
139F	TTTGAATAGAAGAAGCGTATGGCATTC
140R	ACGCTTCTAGCCTTCAAAGTTGAAAGG
140F	GAAGGCTAGAAGCGTATGGCATTCGCG
141R	CATACGCTACTTGCCTTCAAAGTTGAA
141F	GGCAAGTAGCGTATGGCATTCGCGGAG
142R	TGCCATCTACTTCTTGCCTTCAAAGTT
142F	AAGAAGTAGATGGCATTCGCGGAGCAG
143R	GAATGCCTAACGCTTCTTGCCTTCAAA
143F	AAGCGTTAGGCATTCGCGGAGCAGGGG
144R	CGCGAACTACATACGCTTCTTGCCTTC
144F	CGTATGTAGTTCGCGGAGCAGGGGATC
145R	CTCCGCCTATGCCATACGCTTCTTGCC
145F	ATGGCATAGGCGGAGCAGGGGATCACT
146R	CTGCTCCTAGAATGCCATACGCTTCTT
146F	GCATTCTAGGAGCAGGGGATCACTGAA
147R	CCCCTGCTACGCGAATGCCATACGCTT
147F	TTCGCGTAGCAGGGGATCACTGAACTG
148R	GATCCCCTACTCCGCGAATGCCATACG
148F	GCGGAGTAGGGGATCACTGAACTGTCC
149R	AGTGATCTACTGCTCCGCGAATGCCAT
149F	GAGCAGTAGATCACTGAACTGTCCAAG
150R	TTCAGTCTACCCCTGCTCCGCGAATGC
150F	CAGGGGTAGACTGAACTGTCCAAGCAT
151R	CAGTTCCTAGATCCCCTGCTCCGCGAA
151F	GGGATCTAGGAACTGTCCAAGCATGTG
152R	GGACAGCTAAGTGATCCCCTGCTCCGC
152F	ATCACTTAGCTGTCCAAGCATGTGGAT
153R	CTTGGACTATTCAGTGATCCCCTGCTC
153F	ACTGAATAGTCCAAGCATGTGGATTCT
154R	ATGCTTCTACAGTTCAGTGATCCCCTG
154F	GAACTGTAGAAGCATGTGGATTCTCTG
155R	CACATGCTAGGACAGTTCAGTGATCCC
155F	CTGTCCTAGCATGTGGATTCTCTGATC
156R	ATCCACCTACTTGGACAGTTCAGTGAT
156F	TCCAAGTAGGTGGATTCTCTGATCACT
157R	AGAATCCTAATGCTTGGACAGTTCAGT
157F	AAGCATTAGGATTCTCTGATCACTATC
158R	CAGAGACTACACATGCTTGGACAGTTC
158F	CATGTGTAGTCTCTGATCACTATCCCG
159R	GATCAGCTAATCCACATGCTTGGACAG
159F	GTGGATTAGCTGATCACTATCCCGAAC
160R	AGTGATCTAAGAATCCACATGCTTGGA
160F	GATTCTTAGATCACTATCCCGAACGAC
161R	GATAGTCTACAGAGAATCCACATGCTT
161F	TCTCTGTAGACTATCCCGAACGACAAA
162R	CGGGATCTAGATCAGAGAATCCACATG
162F	CTGATCTAGATCCCGAACGACAAACTG
163R	GTTCGGCTAAGTGATCAGAGAATCCAC
163F	ATCACTTAGCCGAACGACAAACTGCTG
164R	GTCGTTCTAGATAGTGATCAGAGAATC
164F	ACTATCTAGAACGACAAACTGCTGAAA
165R	TTTGTCCTACGGGATAGTGATCAGAGA
165F	ATCCCGTAGGACAAACTGCTGAAAGTT
166R	CAGTTTCTAGTTCGGGATAGTGATCAG
166F	CCGAACTAGAAACTGCTGAAAGTTCTG
167R	CAGCAGCTAGTCGTTCGGGATAGTGAT
167F	AACGACTAGCTGCTGAAAGTTCTGGGC
168R	TTTCAGCTATTTGTCGTTCGGGATAGT
168F	GACAAATAGCTGAAAGTTCTGGGCCGC
169R	AACTTTCTACAGTTTGTCGTTCGGGAT
169F	AAACTGTAGAAAGTTCTGGGCCGCGGT
170R	CAGAACCTACAGCAGTTTGTCGTTCGG
170F	CTGCTGTAGGTTCTGGGCCGCGGTATC
171R	GCCCAGCTATTTCAGCAGTTTGTCGTT
171F	CTGAAATAGCTGGGCCGCGGTATCTCC
172R	GCGGCCCTAAACTTTCAGCAGTTTGTC
172F	AAAGTTTAGGGCCGCGGTATCTCCCTG
173R	ACCGCGCTACAGAACTTTCAGCAGTTT
173F	GTTCTGTAGCGCGGTATCTCCCTGCTG
174R	GATACCCTAGCCCAGAACTTTCAGCAG
174F	CTGGGCTAGGGTATCTCCCTGCTGGAT
175R	GGAGATCTAGCGGCCCAGAACTTTCAG
175F	GGCCGCTAGATCTCCCTGCTGGATGCG
176R	CAGGGACTAACCGCGGCCCAGAACTTT
176F	CGCGGTTAGTCCCTGCTGGATGCGTTT
177R	CAGCAGCTAGATACCGCGGCCCAGAAC
177F	GGTATCTAGCTGCTGGATGCGTTTGGC
178R	ATCCAGCTAGGAGATACCGCGGCCCAG
178F	ATCTCCTAGCTGGATGCGTTTGGCGCA
179R	CGCATCCTACAGGGAGATACCGCGGCC
179F	TCCCTGTAGGATGCGTTTGGCGCAGCG
180R	AAACGCCTACAGCAGGGAGATACCGCG
180F	CTGCTGTAGGCGTTTGGCGCAGCGAAC
181R	GCCAAACTAATCCAGCAGGGAGATACC
181F	CTGGATTAGTTTGGCGCAGCGAACGAT
182R	TGCGCCCTACGCATCCAGCAGGGAGAT
182F	GATGCGTAGGGCGCAGCGAACGATGTA
183R	CGCTGCCTAAAACGCATCCAGCAGGGA
183F	GCGTTTTAGGCAGCGAACGATGTACTG
184R	GTTCGCCTAGCCAAACGCATCCAGCAG
184F	TTTGGCTAGGCGAACGATGTACTGAAA
185R	ATCGTTCTATGCGCCAAACGCATCCAG
185F	GGCGCATAGAACGATGTACTGAAAGGC
186R	TACATCCTACGCTGCGCCAAACGCATC
186F	GCAGCGTAGGATGTACTGAAAGGCGCT
187R	CAGTACCTAGTTCGCTGCGCCAAACGC
187F	GCGAACTAGGTACTGAAAGGCGCTGTG
188R	TTTCAGCTAATCGTTCGCTGCGCCAAA
188F	AACGATTAGCTGAAAGGCGCTGTGCAA
189R	GCCTTTCTATACATCGTTCGCTGCGCC
189F	GATGTATAGAAAGGCGCTGTGCAAGGT
190R	AGCGCCCTACAGTACATCGTTCGCTGC
190F	GTACTGTAGGGCGCTGTGCAAGGTATC
191R	CACAGCCTATTTCAGTACATCGTTCGC
191F	CTGAAATAGGCTGTGCAAGGTATCGCT
192R	TTGCACCTAGCCTTTCAGTACATCGTT
192F	AAAGGCTAGGTGCAAGGTATCGCTGAA
193R	ACCTTGCTAAGCGCCTTTCAGTACATC
193F	GGCGCTTAGCAAGGTATCGCTGAACTG
194R	GATACCCTACACAGCGCCTTTCAGTAC
194F	GCTGTGTAGGGTATCGCTGAACTGATT
195R	AGCGATCTATTGCACAGCGCCTTTCAG
195F	GTGCAATAGATCGCTGAACTGATTACT
196R	TTCAGCCTAACCTTGCACAGCGCCTTT
196F	CAAGGTTAGGCTGAACTGATTACTCGT
197R	CAGTTCCTAGATACCTTGCACAGCGCC
197F	GGTATCTAGGAACTGATTACTCGTCCG
198R	AATCAGCTAAGCGATACCTTGCACAGC
198F	ATCGCTTAGCTGATTACTCGTCCGGGT
199R	AGTAATCTATTCAGCGATACCTTGCAC
199F	GCTGAATAGATTACTCGTCCGGGTTTG
200R	ACGAGTCTACAGTTCAGCGATACCTTG
200F	GAACTGTAGACTCGTCCGGGTTTGATG
201R	CGGACGCTAAATCAGTTCAGCGATACC
201F	CTGATTTAGCGTCCGGGTTTGATGAAC
202R	ACCCGGCTAAGTAATCAGTTCAGCGAT
202F	ATTACTTAGCCGGGTTTGATGAACGTG
203R	CAAACCCTAACGAGTAATCAGTTCAGC
203F	ACTCGTTAGGGTTTGATGAACGTGGAC
204R	CATCAACTACGGACGAGTAATCAGTTC
204F	CGTCCGTAGTTGATGAACGTGGACTTT
205R	GTTCATCTAACCCGGACGAGTAATCAG
205F	CCGGGTTAGATGAACGTGGACTTTGCA
206R	CACGTTCTACAAACCCGGACGAGTAAT
206F	GGTTTGTAGAACGTGGACTTTGCAGAC
207R	GTCCACCTACATCAAACCCGGACGAGT
207F	TTGATGTAGGTGGACTTTGCAGACGTA
208R	AAAGTCCTAGTTCATCAAACCCGGACG
208F	ATGAACTAGGACTTTGCAGACGTACGC
209R	TGCAAACTACACGTTCATCAAACCCGG
209F	AACGTGTAGTTTGCAGACGTACGCACC
210R	GTCTGCCTAGTCCACGTTCATCAAACC
210F	GTGGACTAGGCAGACGTACGCACCGTA
211R	TACGTCCTAAAAGTCCACGTTCATCAA
211F	GACTTTTAGGACGTACGCACCGTAATG
212R	GCGTACCTATGCAAAGTCCACGTTCAT
212F	TTTGCATAGGTACGCACCGTAATGTCT
213R	GGTGCGCTAGTCTGCAAAGTCCACGTT
213F	GCAGACTAGCGCACCGTAATGTCTGAG
214R	TACGGTCTATACGTCTGCAAAGTCCAC
214F	GACGTATAGACCGTAATGTCTGAGATG
215R	CATTACCTAGCGTACGTCTGCAAAGTC
215F	GTACGCTAGGTAATGTCTGAGATGGGC
216R	AGACATCTAGGTGCGTACGTCTGCAAA
216F	CGCACCTAGATGTCTGAGATGGGCTAC
217R	CTCAGACTATACGGTGCGTACGTCTGC
217F	ACCGTATAGTCTGAGATGGGCTACGCA
218R	CATCTCCTACATTACGGTGCGTACGTC
218F	GTAATGTAGGAGATGGGCTACGCAATG
219R	GCCCATCTAAGACATTACGGTGCGTAC
219F	ATGTCTTAGATGGGCTACGCAATGATG
220R	GTAGCCCTACTCAGACATTACGGTGCG
220F	TCTGAGTAGGGCTACGCAATGATGGGT
221R	TGCGTACTACATCTCAGACATTACGGT
221F	GAGATGTAGTACGCAATGATGGGTTCT
222R	CATTGCCTAGCCCATCTCAGACATTAC
222F	ATGGGCTAGGCAATGATGGGTTCTGGC
223R	CATCATCTAGTAGCCCATCTCAGACAT
223F	GGCTACTAGATGATGGGTTCTGGCGTG
224R	ACCCATCTATGCGTAGCCCATCTCAGA
224F	TACGCATAGATGGGTTCTGGCGTGGCG
225R	AGAACCCTACATTGCGTAGCCCATCTC
225F	GCAATGTAGGGTTCTGGCGTGGCGAGC
226R	GCCAGACTACATCATTGCGTAGCCCAT
226F	ATGATGTAGTCTGGCGTGGCGAGCGGT
227R	CACGCCCTAACCCATCATTGCGTAGCC
227F	ATGGGTTAGGGCGTGGCGAGCGGTGAA
228R	CGCCACCTAAGAACCCATCATTGCGTA
228F	GGTTCTTAGGTGGCGAGCGGTGAAGAC
229R	GCTCGCCTAGCCAGAACCCATCATTGC
229F	TCTGGCTAGGCGAGCGGTGAAGACCGT
230R	ACCGCTCTACACGCCAGAACCCATCAT
230F	GGCGTGTAGAGCGGTGAAGACCGTGCG
231R	TTCACCCTACGCCACGCCAGAACCCAT
231F	GTGGCGTAGGGTGAAGACCGTGCGGAA
232R	GTCTTCCTAGCTCGCCACGCCAGAACC
232F	GCGAGCTAGGAAGACCGTGCGGAAGAA
233R	ACGGTCCTAACCGCTCGCCACGCCAGA
233F	AGCGGTTAGGACCGTGCGGAAGAAGCT
234R	CGCACGCTATTCACCGCTCGCCACGCC
234F	GGTGAATAGCGTGCGGAAGAAGCTGCT
235R	TTCCGCCTAGTCTTCACCGCTCGCCAC
235F	GAAGACTAGGCGGAAGAAGCTGCTGAA
236R	TTCTTCCTAACGGTCTTCACCGCTCGC
236F	GACCGTTAGGAAGAAGCTGCTGAAATG
237R	AGCTTCCTACGCACGGTCTTCACCGCT
237F	CGTGCGTAGGAAGCTGCTGAAATGGCT
238R	AGCAGCCTATTCCGCACGGTCTTCACC
238F	GCGGAATAGGCTGCTGAAATGGCTATC
239R	TTCAGCCTATTCTTCCGCACGGTCTTC
239F	GAAGAATAGGCTGAAATGGCTATCTCT
240R	CATTTCCTAAGCTTCTTCCGCACGGTC
240F	GAAGCTTAGGAAATGGCTATCTCTTCT
241R	AGCCATCTAAGCAGCTTCTTCCGCACG
241F	GCTGCTTAGATGGCTATCTCTTCTCCG
242R	GATAGCCTATTCAGCAGCTTCTTCCGC
242F	GCTGAATAGGCTATCTCTTCTCCGCTG
243R	AGAGATCTACATTTCAGCAGCTTCTTC
243F	GAAATGTAGATCTCTTCTCCGCTGCTG
244R	AGAAGACTAAGCCATTTCAGCAGCTTC
244F	ATGGCTTAGTCTTCTCCGCTGCTGGAA
245R	CGGAGACTAGATAGCCATTTCAGCAGC
245F	GCTATCTAGTCTCCGCTGCTGGAAGAT
246R	CAGCGGCTAAGAGATAGCCATTTCAGC
246F	ATCTCTTAGCCGCTGCTGGAAGATATC
247R	CAGCAGCTAAGAAGAGATAGCCATTTC
247F	TCTTCTTAGCTGCTGGAAGATATCGAC
248R	TTCCAGCTACGGAGAAGAGATAGCCAT
248F	TCTCCGTAGCTGGAAGATATCGACCTG
249R	ATCTTCCTACAGCGGAGAAGAGATAGC
249F	CCGCTGTAGGAAGATATCGACCTGTCT
250R	GATATCCTACAGCAGCGGAGAAGAGAT
250F	CTGCTGTAGGATATCGACCTGTCTGGC
251R	GTCGATCTATTCCAGCAGCGGAGAAGA
251F	CTGGAATAGATCGACCTGTCTGGCGCG
252R	CAGGTCCTAATCTTCCAGCAGCGGAGA
252F	GAAGATTAGGACCTGTCTGGCGCGCGC
253R	AGACAGCTAGATATCTTCCAGCAGCGG
253F	GATATCTAGCTGTCTGGCGCGCGCGGC
254R	GCCAGACTAGTCGATATCTTCCAGCAG
254F	ATCGACTAGTCTGGCGCGCGCGGCGTG
255R	CGCGCCCTACAGGTCGATATCTTCCAG
255F	GACCTGTAGGGCGCGCGCGGCGTGCTG
256R	GCGCGCCTAAGACAGGTCGATATCTTC
256F	CTGTCTTAGGCGCGCGGCGTGCTGGTT
257R	GCCGCGCTAGCCAGACAGGTCGATATC
257F	TCTGGCTAGCGCGGCGTGCTGGTTAAC
258R	CACGCCCTACGCGCCAGACAGGTCGAT
258F	GGCGCGTAGGGCGTGCTGGTTAACATC
259R	CAGCACCTAGCGCGCGCCAGACAGGTC
259F	GCGCGCTAGGTGCTGGTTAACATCACG
260R	AACCAGCTAGCCGCGCGCGCCAGACAG
260F	CGCGGCTAGCTGGTTAACATCACGGCG
261R	GTTAACCTACACGCCGCGCGCGCCAGA
261F	GGCGTGTAGGTTAACATCACGGCGGGC
262R	GATGTTCTACAGCACGCCGCGCGCGCC
262F	GTGCTGTAGAACATCACGGCGGGCTTC
263R	CGTGATCTAAACCAGCACGCCGCGCGC
263F	CTGGTTTAGATCACGGCGGGCTTCGAC
264R	CGCCGTCTAGTTAACCAGCACGCCGCG
264F	GTTAACTAGACGGCGGGCTTCGACCTG
265R	GCCCGCCTAGATGTTAACCAGCACGCC
265F	AACATCTAGGCGGGCTTCGACCTGCGT
266R	GAAGCCCTACGTGATGTTAACCAGCAC
266F	ATCACGTAGGGCTTCGACCTGCGTCTG
267R	GTCGAACTACGCCGTGATGTTAACCAG
267F	ACGGCGTAGTTCGACCTGCGTCTGGAT
268R	CAGGTCCTAGCCCGCCGTGATGTTAAC
268F	GCGGGCTAGGACCTGCGTCTGGATGAG
269R	ACGCAGCTAGAAGCCCGCCGTGATGTT
269F	GGCTTCTAGCTGCGTCTGGATGAGTTC
270R	CAGACGCTAGTCGAAGCCCGCCGTGAT
270F	TTCGACTAGCGTCTGGATGAGTTCGAA
271R	ATCCAGCTACAGGTCGAAGCCCGCCGT
271F	GACCTGTAGCTGGATGAGTTCGAAACG
272R	CTCATCCTAACGCAGGTCGAAGCCCGC
272F	CTGCGTTAGGATGAGTTCGAAACGGTA
273R	GAACTCCTACAGACGCAGGTCGAAGCC
273F	CGTCTGTAGGAGTTCGAAACGGTAGGT
274R	TTCGAACTAATCCAGACGCAGGTCGAA
274F	CTGGATTAGTTCGAAACGGTAGGTAAC
275R	CGTTTCCTACTCATCCAGACGCAGGTC
275F	GATGAGTAGGAAACGGTAGGTAACACC
276R	TACCGTCTAGAACTCATCCAGACGCAG
276F	GAGTTCTAGACGGTAGGTAACACCATC
277R	ACCTACCTATTCGAACTCATCCAGACG
277F	TTCGAATAGGTAGGTAACACCATCCGT
278R	GTTACCCTACGTTTCGAACTCATCCAG
278F	GAAACGTAGGGTAACACCATCCGTGCA
279R	GGTGTTCTATACCGTTTCGAACTCATC
279F	ACGGTATAGAACACCATCCGTGCATTT
280R	GATGGTCTAACCTACCGTTTCGAACTC
280F	GTAGGTTAGACCATCCGTGCATTTGCT
281R	ACGGATCTAGTTACCTACCGTTTCGAA
281F	GGTAACTAGATCCGTGCATTTGCTTCC
282R	TGCACGCTAGGTGTTACCTACCGTTTC
282F	AACACCTAGCGTGCATTTGCTTCCGAC
283R	AAATGCCTAGATGGTGTTACCTACCGT
283F	ACCATCTAGGCATTTGCTTCCGACAAC
284R	AGCAAACTAACGGATGGTGTTACCTAC
284F	ATCCGTTAGTTTGCTTCCGACAACGCG
285R	GGAAGCCTATGCACGGATGGTGTTACC
285F	CGTGCATAGGCTTCCGACAACGCGACT
286R	GTCGGACTAAAATGCACGGATGGTGTT
286F	GCATTTTAGTCCGACAACGCGACTGTG
287R	GTTGTCCTAAGCAAATGCACGGATGGT
287F	TTTGCTTAGGACAACGCGACTGTGGTT
288R	CGCGTTCTAGGAAGCAAATGCACGGAT
288F	GCTTCCTAGAACGCGACTGTGGTTATC
289R	AGTCGCCTAGTCGGAAGCAAATGCACG
289F	TCCGACTAGGCGACTGTGGTTATCGGT
290R	CACAGTCTAGTTGTCGGAAGCAAATGC
290F	GACAACTAGACTGTGGTTATCGGTACT
291R	AACCACCTACGCGTTGTCGGAAGCAAA
291F	AACGCGTAGGTGGTTATCGGTACTTCT
292R	GATAACCTAAGTCGCGTTGTCGGAAGC
292F	GCGACTTAGGTTATCGGTACTTCTCTT
293R	ACCGATCTACACAGTCGCGTTGTCGGA
293F	ACTGTGTAGATCGGTACTTCTCTTGAC
294R	AGTACCCTAAACCACAGTCGCGTTGTC
294F	GTGGTTTAGGGTACTTCTCTTGACCCG
295R	AGAAGTCTAGATAACCACAGTCGCGTT
295F	GTTATCTAGACTTCTCTTGACCCGGAT
296R	AAGAGACTAACCGATAACCACAGTCGC
296F	ATCGGTTAGTCTCTTGACCCGGATATG
297R	GTCAAGCTAAGTACCGATAACCACAGT
297F	GGTACTTAGCTTGACCCGGATATGAAT
298R	CGGGTCCTAAGAAGTACCGATAACCAC
298F	ACTTCTTAGGACCCGGATATGAATGAC
299R	ATCCGGCTAAAGAGAAGTACCGATAAC
299F	TCTCTTTAGCCGGATATGAATGACGAG
300R	CATATCCTAGTCAAGAGAAGTACCGAT
300F	CTTGACTAGGATATGAATGACGAGCTG
301R	ATTCATCTACGGGTCAAGAGAAGTACC
301F	GACCCGTAGATGAATGACGAGCTGCGC
302R	GTCATTCTAATCCGGGTCAAGAGAAGT
302F	CCGGATTAGAATGACGAGCTGCGCGTA
303R	CTCGTCCTACATATCCGGGTCAAGAGA
303F	GATATGTAGGACGAGCTGCGCGTAACC
304R	CAGCTCCTAATTCATATCCGGGTCAAG
304F	ATGAATTAGGAGCTGCGCGTAACCGTT
305R	GCGCAGCTAGTCATTCATATCCGGGTC
305F	AATGACTAGCTGCGCGTAACCGTTGTT
306R	TACGCGCTACTCGTCATTCATATCCGG
306F	GACGAGTAGCGCGTAACCGTTGTTGCG
307R	GGTTACCTACAGCTCGTCATTCATATC
307F	GAGCTGTAGGTAACCGTTGTTGCGACA
308R	AACGGTCTAGCGCAGCTCGTCATTCAT
308F	CTGCGCTAGACCGTTGTTGCGACAGGT
309R	AACAACCTATACGCGCAGCTCGTCATT
309F	CGCGTATAGGTTGTTGCGACAGGTATC
310R	CGCAACCTAGGTTACGCGCAGCTCGTC
310F	GTAACCTAGGTTGCGACAGGTATCGGC
311R	TGTCGCCTAAACGGTTACGCGCAGCTC
311F	ACCGTTTAGGCGACAGGTATCGGCATG
312R	ACCTGTCTAAACAACGGTTACGCGCAG
312F	GTTGTTTAGACAGGTATCGGCATGGAC
313R	GATACCCTACGCAACAACGGTTACGCG
313F	GTTGCGTAGGGTATCGGCATGGACAAA
314R	GCCGATCTATGTCGCAACAACGGTTAC
314F	GCGACATAGATCGGCATGGACAAACGT
315R	CATGCCCTAACCTGTCGCAACAACGGT
315F	ACAGGTTAGGGCATGGACAAACGTCCT
316R	GTCCATCTAGATACCTGTCGCAACAAC
316F	GGTATCTAGATGGACAAACGTCCTGAA
317R	TTTGTCCTAGCCGATACCTGTCGCAAC
317F	ATCGGCTAGGACAAACGTCCTGAAATC
318R	ACGTTTCTACATGCCGATACCTGTCGC
318F	GGCATGTAGAAACGTCCTGAAATCACT
319R	AGGACGCTAGTCCATGCCGATACCTGT
319F	ATGGACTAGCGTCCTGAAATCACTCTG
320R	TTCAGGCTATTTGTCCATGCCGATACC
320F	GACAAATAGCCTGAAATCACTCTGGTG
321R	GATTTCCTAACGTTTGTCCATGCCGAT
321F	AAACGTTAGGAAATCACTCTGGTGACC
322R	AGTGATCTAAGGACGTTTGTCCATGCC
322F	CGTCCTTAGATCACTCTGGTGACCAAT
323R	CAGAGTCTATTCAGGACGTTTGTCCAT
323F	CCTGAATAGACTCTGGTGACCAATAAG
324R	CACCAGCTAGATTTCAGGACGTTTGTC
324F	GAAATCTAGCTGGTGACCAATAAGCAG
325R	GGTCACCTAAGTGATTTCAGGACGTTT
325F	ATCACTTAGGTGACCAATAAGCAGGTT
326R	ATTGGTCTACAGAGTGATTTCAGGACG
326F	ACTCTGTAGACCAATAAGCAGGTTCAG
327R	CTTATTCTACACCAGAGTGATTTCAGG
327F	CTGGTGTAGAATAAGCAGGTTCAGCAG
328R	CTGCTTCTAGGTCACCAGAGTGATTTC
328F	GTGACCTAGAAGCAGGTTCAGCAGCCA
329R	AACCTGCTAATTGGTCACCAGAGTGAT
329F	ACCAATTAGCAGGTTCAGCAGCCAGTG
330R	CTGAACCTACTTATTGGTCACCAGAGT
330F	AATAAGTAGGTTCAGCAGCCAGTGATG
331R	CTGCTGCTACTGCTTATTGGTCACCAG
331F	AAGCAGTAGCAGCAGCCAGTGATGGAT
332R	TGGCTGCTAAACCTGCTTATTGGTCAC
332F	CAGGTTTAGCAGCCAGTGATGGATCGC
333R	CACTGGCTACTGAACCTGCTTATTGGT
333F	GTTCAGTAGCCAGTGATGGATCGCTAC
334R	CATCACCTACTGCTGAACCTGCTTATT
334F	CAGCAGTAGGTGATGGATCGCTACCAG
335R	ATCCATCTATGGCTGCTGAACCTGCTT
335F	CAGCCATAGATGGATCGCTACCAGCAG
336R	GCGATCCTACACTGGCTGCTGAACCTG
336F	CCAGTGTAGGATCGCTACCAGCAGCAT
337R	GTAGCGCTACATCACTGGCTGCTGAAC
337F	GTGATGTAGCGCTACCAGCAGCATGGG
338R	CTGGTACTAATCCATCACTGGCTGCTG
338F	ATGGATTAGTACCAGCAGCATGGGATG
339R	CTGCTGCTAGCGATCCATCACTGGCTG
339F	GATCGCTAGCAGCAGCATGGGATGGCT
340R	ATGCTGCTAGTAGCGATCCATCACTGG
340F	CGCTACTAGCAGCATGGGATGGCTCCG
341R	CCCATGCTACTGGTAGCGATCCATCAC
341F	TACCAGTAGCATGGGATGGCTCCGCTG
342R	CATCCCCTACTGCTGGTAGCGATCCAT
342F	CAGCAGTAGGGGATGGCTCCGCTGACC
343R	AGCCATCTAATGCTGCTGGTAGCGATC
343F	CAGCATTAGATGGCTCCGCTGACCCAG
344R	CGGAGCCTACCCATGCTGCTGGTAGCG
344F	CATGGGTAGGCTCCGCTGACCCAGGAG
345R	CAGCGGCTACATCCCATGCTGCTGGTA
345F	GGGATGTAGCCGCTGACCCAGGAGCAG
346R	GGTCAGCTAAGCCATCCCATGCTGCTG
346F	ATGGCTTAGCTGACCCAGGAGCAGAAG
347R	CTGGGTCTACGGAGCCATCCCATGCTG
347F	GCTCCGTAGACCCAGGAGCAGAAGCCG
348R	CTCCTGCTACAGCGGAGCCATCCCATG
348F	CCGCTGTAGCAGGAGCAGAAGCCGGTT
349R	CTGCTCCTAGGTCAGCGGAGCCATCCC
349F	CTGACCTAGGAGCAGAAGCCGGTTGCT
350R	CTTCTGCTACTGGGTCAGCGGAGCCAT
350F	ACCCAGTAGCAGAAGCCGGTTGCTAAA
351R	CGGCTTCTACTCCTGGGTCAGCGGAGC
351F	CAGGAGTAGAAGCCGGTTGCTAAAGTC
352R	AACCGGCTACTGCTCCTGGGTCAGCGG
352F	GAGCAGTAGCCGGTTGCTAAAGTCGTG
353R	AGCAACCTACTTCTGCTCCTGGGTCAG
353F	CAGAAGTAGGTTGCTAAAGTCGTGAAT
354R	TTTAGCCTACGGCTTCTGCTCCTGGGT
354F	AAGCCGTAGGCTAAAGTCGTGAATGAC
355R	GACTTTCTAAACCGGCTTCTGCTCCTG
355F	CCGGTTTAGAAAGTCGTGAATGACAAT
356R	CACGACCTAAGCAACCGGCTTCTGCTC
356F	GTTGCTTAGGTCGTGAATGACAATGCG
357R	ATTCACCTATTTAGCAACCGGCTTCTG
357F	GCTAAATAGGTGAATGACAATGCGCCG
358R	GTCATTCTAGACTTTAGCAACCGGCTT
358F	AAAGTCTAGAATGACAATGCGCCGCAA
359R	ATTGTCCTACACGACTTTAGCAACCGG
359F	GTCGTGTAGGACAATGCGCCGCAAACT
360R	CGCATTCTAATTCACGACTTTAGCAAC
360F	GTGAATTAGAATGCGCCGCAAACTGCG
361R	CGGCGCCTAGTCATTCACGACTTTAGC
361F	AATGACTAGGCGCCGCAAACTGCGAAA
362R	TTGCGGCTAATTGTCATTCACGACTTT
362F	GACAATTAGCCGCAAACTGCGAAAGAG
363R	AGTTTGCTACGCATTGTCATTCACGAC
363F	AATGCGTAGCAAACTGCGAAAGAGCCG
364R	CGCAGTCTACGGCGCATTGTCATTCAC
364F	GCGCCGTAGACTGCGAAAGAGCCGGAT
365R	TTTCGCCTATTGCGGCGCATTGTCATT
365F	CCGCAATAGGCGAAAGAGCCGGATTAT
366R	CTCTTTCTAAGTTTGCGGCGCATTGTC
366F	CAAACTTAGAAAGAGCCGGATTATCTG
367R	CGGCTCCTACGCAGTTTGCGGCGCATT
367F	ACTGCGTAGGAGCCGGATTATCTGGAT
368R	ATCCGGCTATTTCGCAGTTTGCGGCGC
368F	GCGAAATAGCCGGATTATCTGGATATC
369R	ATAATCCTACTCTTTCGCAGTTTGCGG
369F	AAAGAGTAGGATTATCTGGATATCCCA
370R	CAGATACTACGGCTCTTTCGCAGTTTG
370F	GAGCCGTAGTATCTGGATATCCCAGCA
371R	ATCCAGCTAATCCGGCTCTTTCGCAGT
371F	CCGGATTAGCTGGATATCCCAGCATTC
372R	GATATCCTAATAATCCGGCTCTTTCGC
372F	GATTATTAGGATATCCCAGCATTCCTG
373R	TGGGATCTACAGATAATCCGGCTCTTT
373F	TATCTGTAGATCCCAGCATTCCTGCGT
374R	TGCTGGCTAATCCAGATAATCCGGCTC
374F	CTGGATTAGCCAGCATTCCTGCGTAAG
375R	GAATGCCTAGATATCCAGATAATCCGG
375F	GATATCTAGGCATTCCTGCGTAAGCAA
376R	CAGGAACTATGGGATATCCAGATAATC
376F	ATCCCATAGTTCCTGCGTAAGCAAGCT
377R	ACGCAGCTATGCTGGGATATCCAGATA
377F	CCAGCATAGCTGCGTAAGCAAGCTGAT
378R	CTTACGCTAGAATGCTGGGATATCCAG
378F	GCATTCTAGCGTAAGCAAGCTGATTAA
379R	TTGCTTCTACAGGAATGCTGGGATATC
379F	TTCCTGTAGAAGCAAGCTGATTAAGTT
380R	AGCTTGCTAACGCAGGAATGCTGGGAT
380F	CTGCGTTAGCAAGCTGATTAAGTTTAA
381R	ATCAGCCTACTTACGCAGGAATGCTGG
381F	CGTAAGTAGGCTGATTAAGTTTAAACG
382R	TTAATCCTATTGCTTACGCAGGAATGC
382F	AAGCAATAGGATTAAGTTTAAACGGTC
383R	AACTTACTAAGCTTGCTTACGCAGGAA
383F	CAAGCTTAGTAAGTTTAAACGGTCTCC
