# Supplementary material for: A FtsZ cis disassembly element acts in Z-ring assembly during bacterial cell division
Source: Nat Commun. 2025 Jun 4;16:5194. doi: 10.1038/s41467-025-60517-7 (PMC12137876; doi:10.1038/s41467-025-60517-7)
Supplement: Supplementary file 6 — Source Data [file 41467_2025_60517_MOESM6_ESM.xlsx]

## Sheet: Fig.1
Fig.1c
Western blot analysis of photocrosslinked products of indicated Bpa variants of the FtsZ N-IDR, probed with streptavidin (left) and polyclonal antibodies against FtsZ (right).
Fig.1d
MS/MS spectra and schematics showing the two peptide fragments crosslinked via T8Bpa (d) and K51Bpa (e), respectively.
Fig.1e
Fig.1g
Western blot analysis of photocrosslinked products formed with indicated purified Bpa variants, probed with polyclonal antibodies against FtsZ.

## Sheet: Fig.3
Fig.3b
Converted fluorescence intensity data from multiple bleached areas (in different individual cells) were analyzed in GraphPad Prism 5 software to generate a time-dependent intensity recovery curve.
Variations in fluorescence intensity across photobleached areas at each time point were modeled using one-phase decay nonlinear regression to calculate the time taken to reach half-maximum fluorescence recovery.
	WT (n=25)																									D10F (n=23)																							ΔNIDR (n=25)
Time(s)	cell-1	cell-2	cell-3	cell-4	cell-5	cell-6	cell-7	cell-8	cell-9	cell-10	cell-11	cell-12	cell-13	cell-14	cell-15	cell-16	cell-17	cell-18	cell-19	cell-20	cell-21	cell-22	cell-23	cell-24	cell-25	cell-1	cell-2	cell-3	cell-4	cell-5	cell-6	cell-7	cell-8	cell-9	cell-10	cell-11	cell-12	cell-13	cell-14	cell-15	cell-16	cell-17	cell-18	cell-19	cell-20	cell-21	cell-22	cell-23	cell-1
0	0	0	0	0	0	0	0	0	0	0	0	0	0	0	0	0	0	0	0	0	0	0	0	0	0	0	0	0	0	0	0	0	0	0	0	0	0	0	0	0	0	0	0	0	0	0	0	0	0
2	0.133798	0.206955	0.162567	0.096155	0.092085	0.078731	0.100934	0.205228	0.061655	0.303387	0.205182	0.139302	0.281812	0.085351	0.085473	0.060446	0.235965	0.032717	0.138558	0.0512	0.12677	0.15112	0.13223	0.20055	0.27104	0.091815	0.072045	0.132994	0.125582	0.161375	0.228194	0.199998	0.011303	0.088659	0.057633	0.152616	0.14527	0.192524	0.209918	0.049764	0.073866	0.107861	0.132696	0.135045	0.11591	0.007942	0.182619	0.146456	0.057825
4	0.280466	0.549562	0.221647	0.152219	0.23449	0.282369	0.288906	0.34355	0.006091	0.443275	0.266369	0.310843	0.369462	0.172241	0.135229	0.178052	0.417458	0.122933	0.105918	0.01064	0.13751	0.22487	0.21692	0.25374	0.41524	0.211771	0.115423	0.320162	0.200019	0.196386	0.289503	0.378066	0.047816	0.136271	0.135661	0.158026	0.224806	0.267251	0.268852	0.129944	0.171516	0.141173	0.178976	0.186019	0.15504	0.193702	0.310818	0.251062	0.140993
6	0.423475	0.614277	0.296066	0.325338	0.273252	0.394168	0.323358	0.332052	0.160177	0.542576	0.320138	0.317615	0.332217	0.272533	0.286696	0.270552	0.453512	0.151965	0.220027	0.11841	0.24266	0.2929	0.21392	0.21714	0.43231	0.26851	0.257684	0.390212	0.244512	0.358663	0.432919	0.452352	0.104363	0.185161	0.124891	0.255052	0.391736	0.41933	0.444143	0.178194	0.285927	0.169588	0.433147	0.314945	0.37806	0.187929	0.384794	0.31142	0.156594
8	0.425834	0.706776	0.395085	0.340729	0.403387	0.459109	0.593265	0.376197	0.550816	0.595879	0.415518	0.461444	0.300236	0.407513	0.370295	0.355852	0.427164	0.157327	0.248113	0.18564	0.35063	0.31711	0.3955	0.28047	0.45188	0.330127	0.437727	0.544836	0.296029	0.507379	0.515702	0.475745	0.089879	0.250375	0.159062	0.268961	0.491036	0.500941	0.530609	0.242684	0.366496	0.19934	0.324833	0.326977	0.429256	0.245526	0.589704	0.360724	0.274058
10	0.39566	0.669942	0.383647	0.280277	0.540261	0.414717	0.640455	0.355346	0.557251	0.513641	0.434612	0.461528	0.499963	0.421242	0.437359	0.435697	0.422213	0.347011	0.371779	0.38617	0.45145	0.27954	0.38803	0.36887	0.53584	0.40555	0.472054	0.477736	0.287871	0.644151	0.580958	0.457869	0.150534	0.213088	0.163747	0.316625	0.549966	0.60861	0.619519	0.369636	0.427167	0.219069	0.402903	0.374155	0.622062	0.350179	0.501766	0.45653	0.247442
12	0.408841	0.644161	0.459046	0.379013	0.620729	0.392542	0.736608	0.475932	0.67422	0.47369	0.409088	0.490331	0.538637	0.499643	0.628966	0.438027	0.469357	0.381367	0.508456	0.47972	0.39518	0.41765	0.46229	0.50113	0.6172	0.462487	0.513031	0.459759	0.260498	0.663077	0.632209	0.443993	0.181497	0.224146	0.287529	0.36576	0.576665	0.652729	0.655098	0.4166	0.513744	0.218863	0.561457	0.395813	0.701069	0.458875	0.463987	0.531426	0.298303
14	0.378743	0.527463	0.487096	0.408785	0.480446	0.52291	0.615769	0.661673	0.837085	0.524879	0.422171	0.447647	0.746105	0.433331	0.545085	0.424765	0.376914	0.461881	0.310419	0.53703	0.40265	0.56755	0.42678	0.47753	0.60957	0.57497	0.639742	0.503561	0.392412	0.755479	0.542346	0.478948	0.222753	0.293384	0.352757	0.361417	0.640572	0.730806	0.731692	0.453021	0.593928	0.208537	0.583215	0.410739	0.783721	0.490427	0.378187	0.684022	0.315574
16	0.325423	0.473651	0.478104	0.503689	0.412981	0.634842	0.464904	0.659862	0.897333	0.510293	0.517117	0.539309	0.904239	0.403974	0.763654	0.494493	0.402959	0.556088	0.42544	0.39422	0.42207	0.70213	0.38724	0.53807	0.64705	0.49844	0.623221	0.639583	0.449794	0.735995	0.485491	0.489863	0.160575	0.349068	0.471689	0.38596	0.733525	0.723021	0.735689	0.469053	0.632627	0.243112	0.494271	0.393248	0.766278	0.601275	0.472706	0.750552	0.294928
18	0.364463	0.401564	0.428337	0.522029	0.546535	0.718746	0.434704	0.594016	0.860702	0.424344	0.577449	0.513222	0.843365	0.519307	0.695881	0.493107	0.515899	0.448942	0.496553	0.36517	0.4247	0.79202	0.5591	0.59626	0.70853	0.635645	0.658687	0.582385	0.515738	0.720552	0.461142	0.452912	0.251035	0.397038	0.546404	0.448368	0.747972	0.756576	0.762065	0.528974	0.621017	0.269457	0.554409	0.396537	0.748281	0.524109	0.518766	0.553927	0.424143
20	0.419191	0.485149	0.389096	0.58752	0.547478	0.649351	0.545408	0.574954	0.787312	0.455894	0.585025	0.546969	0.916019	0.506431	0.659802	0.499954	0.505587	0.514782	0.45889	0.42405	0.39443	0.64493	0.53069	0.54527	0.73439	0.572404	0.527063	0.836398	0.644861	0.748897	0.447465	0.573861	0.329423	0.454993	0.458325	0.479316	0.776627	0.771544	0.84297	0.558307	0.611975	0.3184	0.535735	0.447872	0.702626	0.602384	0.607202	0.677365	0.279374
22	0.477985	0.550837	0.307544	0.568558	0.52208	0.586786	0.730196	0.627793	0.834869	0.51444	0.545125	0.60328	0.776788	0.530441	0.600761	0.423692	0.606496	0.416231	0.429759	0.38562	0.35482	0.68871	0.61396	0.51683	0.7847	0.689707	0.313465	0.678898	0.683247	0.720825	0.466846	0.666342	0.536552	0.458256	0.223603	0.45747	0.740625	0.743782	0.765858	0.621462	0.632169	0.309061	0.411511	0.394618	0.625546	0.475049	0.82222	0.559482	0.420756
24	0.459057	0.555229	0.374179	0.670384	0.588639	0.661469	0.693791	0.573014	0.656733	0.420776	0.477306	0.555853	0.629963	0.486196	0.56982	0.563086	0.657309	0.41489	0.357735	0.42674	0.61755	0.69733	0.55009	0.53149	0.83509	0.740409	0.373891	0.568503	0.792461	0.793958	0.418021	0.67355	0.692575	0.427534	0.210548	0.446803	0.679629	0.692325	0.706107	0.701952	0.636605	0.279907	0.475453	0.559481	0.555575	0.512793	0.79723	0.660523	0.444718
26	0.343121	0.639477	0.432477	0.725526	0.711416	0.644679	0.876235	0.758834	0.713707	0.41448	0.401677	0.462365	0.631049	0.532616	0.468606	0.615741	0.571014	0.397935	0.6157	0.4606	0.55513	0.55292	0.61228	0.58348	0.7534	0.763913	0.446487	0.53633	0.790238	0.944272	0.480682	0.764001	0.463033	0.444656	0.238648	0.535944	0.718179	0.673846	0.671477	0.656843	0.679283	0.407335	0.391311	0.501196	0.561325	0.601714	0.626593	0.570419	0.423154
28	0.384778	0.535707	0.52002	0.900571	0.758738	0.578492	0.891591	0.667048	0.648371	0.59315	0.523477	0.525638	0.606934	0.470353	0.537798	0.533339	0.540259	0.362893	0.795976	0.44016	0.50268	0.52015	0.48706	0.57049	0.83413	0.688326	0.618531	0.54999	0.778408	0.864724	0.458897	0.795135	0.562445	0.471026	0.243847	0.529525	0.696155	0.605759	0.642751	0.657812	0.729096	0.394315	0.542171	0.621469	0.435381	0.622903	0.766489	0.596544	0.392572
30	0.315491	0.401081	0.331754	0.807546	0.753362	0.325461	0.825005	0.62829	0.500625	0.61069	0.452368	0.453634	0.620212	0.433699	0.48511	0.560612	0.533217	0.411263	0.819024	0.48076	0.28071	0.58228	0.47006	0.72616	0.69895	0.611784	0.66265	0.493232	0.813611	0.793014	0.550084	0.927258	0.588296	0.440317	0.267317	0.562777	0.708132	0.608093	0.611736	0.568773	0.706721	0.39519	0.624246	0.674267	0.428244	0.681902	0.634913	0.423454	0.4697
32	0.425943	0.412679	0.355195	0.935697	0.81767	0.5248	1.00944	0.711556	0.589571	0.664952	0.525175	0.410966	0.691651	0.461981	0.566508	0.565282	0.62732	0.380937	0.84696	0.42105	0.35307	0.53664	0.46807	0.682	0.71245	0.704431	0.551144	0.469604	0.863092	0.814186	0.539347	0.828985	0.545585	0.49582	0.287694	0.550324	0.704822	0.633455	0.653163	0.603532	0.748233	0.450216	0.722446	0.701008	0.40488	0.662188	0.734835	0.590357	0.582283
34	0.422988	0.481146	0.302483	0.666345	0.735475	0.606982	0.935131	0.839241	0.4606	0.714289	0.506397	0.486699	0.836817	0.544654	0.846186	0.575069	0.603645	0.451795	0.752869	0.43227	0.32304	0.53325	0.64734	0.70002	0.69729	0.796384	0.414899	0.612933	0.791578	0.76262	0.567827	0.802006	0.736856	0.582324	0.434738	0.556061	0.739918	0.598015	0.637623	0.596649	0.739949	0.452241	0.729723	0.614873	0.633584	0.61662	0.674101	0.746896	0.507479
36	0.514545	0.529896	0.337251	0.764405	0.560377	0.483696	0.843051	0.790782	0.506312	0.595387	0.404977	0.384115	0.855619	0.538262	0.817789	0.558117	0.466134	0.429844	0.698407	0.39005	0.40917	0.45717	0.65085	0.5303	0.70832	0.821965	0.399762	0.701679	0.811442	0.811908	0.612939	0.794967	0.617118	0.536094	0.383673	0.470232	0.725454	0.600238	0.69077	0.535304	0.704986	0.437833	0.638872	0.569099	0.531736	0.694855	0.488332	0.68927	0.677089
38	0.575384	0.366692	0.272411	0.614525	0.490241	0.454934	0.674729	0.793986	0.368588	0.762602	0.363658	0.483185	0.803104	0.613362	0.690557	0.613372	0.591342	0.522188	0.819157	0.39223	0.51828	0.60337	0.64666	0.4143	0.78436	0.767404	0.272542	0.604126	0.895251	0.790949	0.646776	0.790793	0.641477	0.574143	0.442843	0.429059	0.75397	0.606566	0.657636	0.617368	0.763509	0.359913	0.628267	0.625441	0.545739	0.58496	0.518779	0.707609	0.573133
40	0.519348	0.480695	0.299339	0.667051	0.567349	0.459325	0.789613	0.796642	0.547715	0.590307	0.489374	0.485194	0.884906	0.532357	0.560007	0.70076	0.676844	0.482233	0.779532	0.43916	0.40971	0.58505	0.74378	0.38435	0.77055	0.767772	0.153006	0.609788	0.78157	0.714643	0.779162	0.818752	0.609231	0.522422	0.481641	0.379801	0.728629	0.629103	0.607299	0.641309	0.808413	0.347917	0.41688	0.523097	0.603333	0.595974	0.457282	0.77502	0.619834
42	0.456109	0.449739	0.323219	0.692081	0.65376	0.528266	0.792226	0.906093	0.60118	0.655802	0.379865	0.539654	0.866602	0.496586	0.388067	0.726961	0.743681	0.551941	0.663406	0.43266	0.48923	0.55098	0.95346	0.32261	0.62044	0.757569	0.150069	0.521012	0.788258	0.636772	0.810658	0.827333	0.719143	0.60924	0.53554	0.379578	0.673369	0.63522	0.693181	0.678848	0.79344	0.394609	0.501218	0.662339	0.684796	0.646919	0.362149	0.755606	0.59327
44	0.470299	0.379113	0.331556	0.620993	0.616666	0.506927	0.692182	0.848109	0.620688	0.585137	0.40293	0.641851	0.723324	0.427674	0.536791	0.665026	0.735453	0.448597	0.568719	0.49145	0.45741	0.59232	0.72378	0.38664	0.62136	0.799817	0.326164	0.546077	0.80328	0.674152	0.659195	0.903257	0.755127	0.571808	0.536617	0.361753	0.657918	0.612205	0.60414	0.72535	0.84676	0.513692	0.519862	0.674494	0.681457	0.728903	0.550276	0.811932	0.699061
46	0.467057	0.497779	0.433818	0.839903	0.575498	0.670714	0.56447	0.857459	0.595629	0.616915	0.603322	0.723631	0.603142	0.622978	0.476731	0.57041	0.695987	0.420383	0.522185	0.48468	0.36197	0.58161	0.6304	0.38389	0.59741	0.841932	0.409454	0.647096	0.754446	0.981501	0.63852	0.775656	0.710062	0.630996	0.668573	0.428555	0.613378	0.606212	0.558802	0.77665	0.852453	0.474839	0.659246	0.5938	0.622518	0.754092	0.631579	0.75967	0.765488
48	0.500261	0.451607	0.38898	0.974714	0.502457	0.493588	0.609166	0.905769	0.349987	0.584053	0.569608	0.72917	0.76354	0.499655	0.393334	0.567758	0.681673	0.537496	0.618886	0.61368	0.44119	0.76609	0.50129	0.36507	0.62343	0.724771	0.38711	0.676508	0.748864	1.01276	0.71581	0.863502	0.693678	0.630643	0.592882	0.492957	0.67463	0.674624	0.519916	0.841433	0.822614	0.485663	0.695927	0.606459	0.632257	0.707578	0.550656	0.690257	0.842264
50	0.5578	0.425124	0.416255	0.884354	0.570737	0.423373	0.662571	0.82751	0.311716	0.525124	0.514773	0.72902	0.667951	0.508812	0.425548	0.574257	0.749066	0.548885	0.568563	0.63949	0.66183	0.88834	0.41448	0.32448	0.63799	0.546898	0.385429	0.789734	0.825861	0.901168	0.621912	0.793452	0.766562	0.630906	0.656642	0.581612	0.664856	0.692282	0.579922	0.920863	0.744456	0.530807	0.773593	0.559282	0.706982	0.646863	0.60974	0.768899	0.767595
52	0.568425	0.354839	0.331963	0.860345	0.503117	0.454279	0.577333	0.760112	0.374929	0.633304	0.582833	0.729241	0.894293	0.454352	0.395892	0.548173	0.636525	0.421424	0.532443	0.63061	0.69316	1.03215	0.48693	0.48801	0.56536	0.506403	0.381371	0.650587	0.720768	0.883597	0.73589	0.731623	0.783025	0.697863	0.592147	0.578726	0.711676	0.682453	0.662545	0.966694	0.748174	0.546686	0.825299	0.519085	0.742136	0.758802	0.729029	0.910999	0.723801
54	0.419479	0.418203	0.424015	0.818174	0.515001	0.517124	0.760244	0.799248	0.522984	0.637074	0.547098	0.838594	0.623341	0.403978	0.281976	0.622523	0.551248	0.38666	0.445005	0.56708	0.51531	0.99157	0.54484	0.48241	0.5575	0.514618	0.320415	0.613766	0.716872	0.778077	0.780414	0.706602	0.698397	0.667843	0.630172	0.702246	0.760532	0.625127	0.6801	1.01802	0.784811	0.579604	0.885503	0.517459	0.667965	0.676349	0.872562	0.704396	0.741421
56	0.41769	0.435557	0.39787	0.609401	0.516815	0.479833	0.98472	0.800242	0.523709	0.667954	0.560839	0.752556	0.74277	0.376887	0.41484	0.549804	0.504259	0.396659	0.370922	0.50461	0.62089	0.85206	0.72816	0.52197	0.61157	0.59213	0.373698	0.649267	0.823881	0.964233	0.777588	0.711179	0.641745	0.621823	0.612434	0.665186	0.881888	0.63885	0.763992	0.998631	0.813767	0.533943	0.857855	0.568455	0.69717	0.649774	0.996589	0.719921	0.809119
58	0.291895	0.419601	0.406444	0.576649	0.608473	0.457029	1.00566	0.796672	0.694961	0.679583	0.524634	0.731113	0.558233	0.44397	0.609702	0.541709	0.539112	0.418428	0.402508	0.44633	0.51617	0.75383	0.69513	0.65119	0.45557	0.652135	0.602465	0.857466	0.806305	1.01683	0.805367	0.741812	0.588106	0.662688	0.700902	0.613273	0.836495	0.601986	0.747223	0.914407	0.801182	0.500917	0.786067	0.425362	0.721969	0.716115	0.748671	0.685916	0.667268
60	0.265104	0.567917	0.384296	0.762142	0.737877	0.513459	0.934393	0.730235	0.916693	0.657857	0.555725	0.715747	0.779379	0.535832	0.635265	0.558517	0.655393	0.45802	0.600388	0.4698	0.66464	0.59093	0.71298	0.4607	0.49621	0.661845	0.634128	0.853132	0.857012	1.06947	0.769698	0.656337	0.669916	0.633505	0.679728	0.585854	0.852272	0.61374	0.708852	0.891041	0.868633	0.453533	0.960778	0.505643	0.707243	0.759368	0.703676	0.651933	0.605126
62	0.382376	0.625295	0.338434	0.87476	0.722366	0.551096	0.905087	0.679972	0.79041	0.658775	0.712373	0.699192	0.777582	0.557248	0.606157	0.580909	0.684233	0.459069	0.860806	0.46367	0.49298	0.61136	0.58789	0.42674	0.55331	0.871752	0.759293	0.814721	0.76604	1.04755	0.687179	0.734986	0.73341	0.592607	0.557677	0.566993	0.923731	0.607802	0.708406	0.910538	1.03247	0.426071	0.711068	0.452603	0.778928	0.696391	0.634947	0.74311	0.595723
64	0.345275	0.466932	0.340378	0.985847	0.558018	0.567796	0.919764	0.695329	0.586925	0.579024	0.707659	0.593915	0.741654	0.598189	0.534875	0.656024	0.614206	0.515611	0.805253	0.498	0.45705	0.6259	0.70075	0.54046	0.65558	0.86187	0.6567	0.825854	0.825484	0.943313	0.747403	0.65559	0.648363	0.605882	0.556283	0.590544	0.867042	0.595556	0.662305	0.881506	0.993116	0.321021	0.695503	0.345537	0.756032	0.838945	0.550234	0.806765	0.597451
66	0.339697	0.333234	0.32192	0.967586	0.463247	0.459608	0.820933	0.811756	0.391906	0.453553	0.573076	0.549298	0.618414	0.59831	0.328687	0.687845	0.544978	0.447095	0.705946	0.50835	0.43766	0.35292	0.7776	0.57526	0.66117	0.912084	0.67652	0.690519	0.779435	0.874446	0.694469	0.641856	0.612851	0.655217	0.492926	0.573742	0.918823	0.591761	0.723909	0.832867	0.996619	0.346197	0.719114	0.283832	0.85512	0.863028	0.495408	0.900891	0.536831
68	0.308929	0.356673	0.295176	0.902622	0.573085	0.503538	0.819287	0.676214	0.346306	0.520215	0.490385	0.657331	0.597173	0.576496	0.517006	0.636361	0.57996	0.450774	0.821198	0.41079	0.57974	0.39694	0.60566	0.62364	0.6882	0.863511	0.549033	0.686047	0.726571	0.893628	0.784245	0.736572	0.561195	0.668232	0.503661	0.616518	0.877113	0.543729	0.704987	0.794496	0.95429	0.37506	0.728862	0.334128	0.823002	0.787147	0.814277	0.839969	0.665251
70	0.325545	0.395728	0.331631	0.874982	0.564453	0.667643	0.929168	0.625632	0.464821	0.523249	0.45656	0.659404	0.669717	0.588479	0.484824	0.605283	0.59571	0.492741	0.796153	0.43332	0.65178	0.4077	0.56527	0.61204	0.73886	0.672978	0.695829	0.724576	0.783548	0.962564	0.826267	0.664877	0.604152	0.605073	0.457682	0.61103	0.881488	0.540738	0.684755	0.784782	0.937429	0.378746	0.685674	0.361388	0.788467	0.815502	0.765291	0.728119	0.743248
72	0.308226	0.350817	0.42955	0.749683	0.4305	0.639159	0.766784	0.694474	0.386363	0.540316	0.515837	0.661892	0.596625	0.766098	0.440558	0.563984	0.585627	0.564413	0.669901	0.45547	0.61775	0.38834	0.51257	0.60384	0.69581	0.578107	0.841907	0.539882	0.698063	0.7973	0.682039	0.665564	0.703761	0.597776	0.522507	0.611417	0.935175	0.490774	0.643652	0.807041	0.956465	0.399529	0.627693	0.382501	0.838069	0.762954	0.642398	0.791961	0.905226
74	0.25326	0.346544	0.545072	0.773196	0.459563	0.733064	0.862716	0.626387	0.511614	0.684128	0.532854	0.664525	0.362961	0.690086	0.436896	0.525112	0.707906	0.56854	0.56814	0.43414	0.6548	0.52486	0.53635	0.61926	0.60762	0.642215	0.860099	0.530707	0.625064	0.735349	0.672203	0.640139	0.562789	0.598524	0.465338	0.532569	0.863286	0.462638	0.735984	0.835587	0.91407	0.421499	0.761369	0.41468	0.827355	0.674426	0.639626	0.794932	0.914801
76	0.287189	0.373006	0.46419	0.715889	0.39371	0.602375	0.765371	0.546716	0.30612	0.754179	0.598876	0.615578	0.380796	0.649348	0.53709	0.588075	0.487294	0.4802	0.698694	0.58462	0.62586	0.45181	0.64266	0.54248	0.56674	0.453855	0.910868	0.496063	0.644233	0.677667	0.605592	0.692997	0.576747	0.623243	0.566562	0.543436	1.02219	0.452389	0.800758	0.919457	0.884259	0.441624	0.849534	0.501226	0.749425	0.741009	0.894368	0.807599	0.896285
78	0.311138	0.34272	0.56042	0.572716	0.328527	0.445626	0.842078	0.599221	0.323208	0.720902	0.619542	0.570592	0.368807	0.636504	0.448803	0.680059	0.563653	0.474837	0.593953	0.58891	0.64452	0.59844	0.5605	0.49744	0.63709	0.446513	0.988009	0.481608	0.599324	0.7408	0.43232	0.661541	0.494332	0.592934	0.551145	0.530757	0.935293	0.504923	0.89152	0.95401	0.816493	0.423783	0.670083	0.471477	0.786488	0.754341	1.01445	0.696083	0.895209
80	0.277585	0.504717	0.423893	0.740114	0.416063	0.435685	1.02329	0.632582	0.360322	0.636635	0.635195	0.531649	0.572712	0.636654	0.638845	0.584404	0.805744	0.402666	0.624734	0.56364	0.50049	0.59942	0.51766	0.58046	0.67492	0.307529	0.98313	0.509188	0.549485	0.730309	0.423207	0.6036	0.483278	0.521549	0.551314	0.516503	0.886132	0.498991	0.758585	0.904909	0.715564	0.503654	0.619582	0.59801	0.879913	0.78883	0.933981	0.922385	0.814333
82	0.329241	0.342641	0.365803	0.58829	0.579565	0.509898	0.816693	0.731753	0.570921	0.434818	0.677058	0.459476	0.767261	0.508985	0.64973	0.66702	0.91994	0.330514	0.607654	0.56301	0.53468	0.54616	0.58159	0.60742	0.73184	0.242326	0.81944	0.534245	0.565426	0.690235	0.453059	0.605658	0.54109	0.577769	0.547786	0.516271	0.836572	0.594326	0.760122	0.892568	0.672875	0.540942	0.668692	0.569226	0.880784	0.811187	0.696547	0.826061	0.831732
84	0.401488	0.399101	0.339336	0.540981	0.743177	0.534423	0.773153	0.802972	0.561338	0.582333	0.59806	0.614658	1.00296	0.391154	0.63966	0.682027	0.953243	0.418506	0.658663	0.55854	0.59498	0.47732	0.5911	0.66583	0.62748	0.319113	0.662021	0.434677	0.489205	0.582965	0.430162	0.613303	0.448174	0.519841	0.51379	0.50052	0.872747	0.688581	0.68933	0.803342	0.553171	0.493453	0.637793	0.763712	0.824851	0.677642	0.55064	0.793255	0.8069
86	0.310413	0.429829	0.398154	0.577391	0.573121	0.590012	0.603972	0.939987	0.617274	0.649458	0.598424	0.569929	0.875146	0.41236	0.686004	0.641766	0.858386	0.446937	0.610157	0.58905	0.34226	0.54034	0.58532	0.5721	0.58267	0.29869	0.565355	0.443791	0.39507	0.488464	0.40315	0.599034	0.480161	0.471179	0.453977	0.510807	0.8483	0.680104	0.650214	0.768752	0.674491	0.483843	0.742314	0.620085	0.711574	0.787127	0.747566	0.689143	0.731776
88	0.238103	0.548161	0.445152	0.7513	0.465889	0.530984	0.604116	0.94254	0.376703	0.624301	0.530284	0.434318	0.700728	0.39757	0.691195	0.438383	0.718882	0.410733	0.647894	0.5608	0.42742	0.55207	0.41271	0.58556	0.68934	0.213943	0.46325	0.494605	0.517987	0.682969	0.541327	0.686626	0.563267	0.471193	0.406243	0.548994	0.799721	0.662986	0.747371	0.768663	0.609696	0.458961	0.719437	0.843396	0.67381	0.63091	0.660557	0.705081	0.693034
90	0.344162	0.655951	0.492173	0.918215	0.517876	0.53973	0.724415	0.711124	0.330411	0.683298	0.488109	0.45885	0.552437	0.405211	0.724524	0.475309	0.698593	0.376878	0.458152	0.6374	0.44982	0.60887	0.44014	0.63707	0.77264	0.341574	0.441851	0.412757	0.540723	0.704858	0.58451	0.658023	0.542046	0.431742	0.412525	0.49211	0.854221	0.572618	0.703547	0.743975	0.560455	0.454291	0.681442	0.844953	0.687237	0.743177	0.54562	0.886483	0.507081
92	0.362773	0.690598	0.434644	0.841885	0.432624	0.447486	0.529281	0.618711	0.297715	0.634341	0.58225	0.362571	0.65369	0.466706	0.677748	0.602028	0.623704	0.471386	0.300378	0.52313	0.5493	0.66412	0.41236	0.46839	0.73937	0.375342	0.354658	0.446039	0.614172	0.706115	0.622208	0.699367	0.553762	0.373363	0.407361	0.565792	0.963774	0.576429	0.741604	0.784056	0.685683	0.393047	0.589624	0.826099	0.717673	0.845662	0.483604	0.821638	0.669242
94	0.440407	0.423709	0.46351	0.841147	0.552233	0.458312	0.774503	0.592865	0.440313	0.608258	0.561319	0.325012	0.676592	0.416322	0.621208	0.613434	0.604408	0.501103	0.401996	0.48606	0.53213	0.80802	0.41931	0.45343	0.69114	0.524958	0.337983	0.372351	0.600522	0.589274	0.709629	0.705056	0.587135	0.403277	0.389237	0.599247	0.949282	0.506982	0.686854	0.892926	0.78141	0.449044	0.492362	0.839942	0.824524	0.808168	0.603107	0.84363	0.678573
96	0.449006	0.359332	0.400662	0.73147	0.524643	0.433508	0.656687	0.673396	0.609061	0.749186	0.540331	0.318889	0.714327	0.39613	0.711522	0.63908	0.659723	0.515123	0.404226	0.59055	0.58763	0.85229	0.49957	0.4399	0.60263	0.546432	0.397013	0.536745	0.757621	0.71011	0.803349	0.667798	0.460212	0.399006	0.451556	0.628948	1.10542	0.578715	0.853676	0.862592	0.755212	0.428438	0.670877	0.797319	1.03658	0.790755	0.71677	0.654615	0.644749
98	0.552584	0.294705	0.405249	0.598259	0.526484	0.475672	0.584297	0.651224	0.329468	0.707933	0.625129	0.505635	0.889479	0.304772	0.72722	0.561145	0.833125	0.42308	0.535137	0.61936	0.4888	0.92303	0.46984	0.59343	0.51469	0.288161	0.415946	0.578676	0.730563	0.703125	0.747227	0.714871	0.611325	0.523648	0.548852	0.605252	1.13804	0.608981	0.869644	0.806735	0.813773	0.501949	0.615932	0.63852	1.09504	0.861691	0.885811	0.788092	0.616783
100	0.560668	0.331908	0.364089	0.576179	0.506027	0.528557	0.745112	0.713802	0.575833	0.744315	0.679079	0.355399	0.831416	0.408866	0.831614	0.481781	0.765468	0.485717	0.635039	0.62987	0.50272	1.00972	0.56924	0.47295	0.4602	0.397968	0.480188	0.549861	0.655415	0.749189	0.834814	0.742965	0.554738	0.573162	0.531811	0.652668	1.07398	0.682214	0.835371	0.704031	0.807436	0.499022	0.675165	0.719558	1.05554	0.774877	0.938679	0.870025	0.599855
102	0.475634	0.338886	0.470394	0.642359	0.67498	0.404792	0.873851	0.594798	0.824773	0.7562	0.727515	0.27978	0.876348	0.432491	0.950303	0.524961	0.649985	0.398271	0.531284	0.69206	0.47918	0.92121	0.57986	0.47681	0.57089	0.39051	0.426245	0.566511	0.658805	0.843172	0.759557	0.69909	0.55096	0.576844	0.367127	0.77308	0.941378	0.631727	0.85558	0.691144	0.895691	0.519544	0.630765	0.508526	1.09185	0.789733	1.12227	0.908781	0.665259
104	0.489085	0.376648	0.355129	0.482491	0.696828	0.433777	0.700446	0.545117	0.571139	0.715928	1.03529	0.277777	0.917105	0.47351	0.863581	0.534926	0.587207	0.474604	0.424526	0.84173	0.44964	0.86144	0.41782	0.46777	0.73253	0.369743	0.471904	0.62426	0.569107	0.709042	0.796697	0.700162	0.543833	0.606428	0.372122	0.839554	0.891121	0.62821	0.950843	0.689121	0.865537	0.477363	0.834186	0.529071	1.02086	0.735496	1.13204	0.794985	0.544204
106	0.632121	0.457161	0.506463	0.595628	0.669767	0.605167	0.546837	0.636794	0.556225	0.689389	1.14925	0.318553	1.05119	0.381549	0.60824	0.405985	0.523641	0.385918	0.285931	0.83048	0.36373	0.94903	0.49258	0.55616	0.55056	0.354354	0.471381	0.607235	0.51362	0.755924	0.826044	0.79099	0.452131	0.681654	0.408834	0.773278	0.872058	0.65249	0.979893	0.738525	0.829019	0.456853	0.742914	0.569705	0.946173	0.744849	1.03035	0.763044	0.582882
108	0.702245	0.470881	0.522648	0.655834	0.638851	0.542028	0.552147	0.616829	0.496372	0.61735	1.09916	0.317889	0.826397	0.467603	0.831493	0.457139	0.510306	0.457129	0.255361	0.76542	0.45276	0.86531	0.54325	0.5199	0.56637	0.481646	0.345923	0.646066	0.489282	0.844102	0.854669	0.775078	0.518725	0.672168	0.30952	0.760153	0.847824	0.674287	0.959785	0.855297	0.812819	0.515407	0.695179	0.555647	0.79386	0.805928	1.09843	0.772427	0.658641
110	0.566921	0.378057	0.432619	0.63284	0.551159	0.454	0.586176	0.579299	0.704596	0.528552	1.06053	0.372054	0.600471	0.44626	0.696128	0.487914	0.575261	0.46615	0.308753	0.67251	0.45394	0.76065	0.58708	0.51283	0.53991	0.548942	0.309692	0.569041	0.417499	0.935068	0.816401	0.738958	0.501779	0.659198	0.290028	0.729425	0.811389	0.723252	0.970481	0.815844	0.856468	0.468376	0.676939	0.591322	0.945244	0.897141	1.12601	0.796551	0.541354
112	0.537701	0.386521	0.500493	0.639578	0.52471	0.483112	0.39519	0.564826	0.728216	0.533519	0.956849	0.403942	0.61977	0.423943	0.809802	0.449483	0.635375	0.53804	0.320723	0.62211	0.3652	0.75504	0.3622	0.49083	0.4719	0.555033	0.151878	0.697776	0.319698	0.934773	0.862537	0.701453	0.51732	0.618192	0.250655	0.743278	0.805614	0.805799	0.894625	0.828392	0.78046	0.424342	0.696667	0.52421	1.04512	0.734771	0.868342	0.928075	0.633956
114	0.504031	0.339888	0.562108	0.593844	0.562489	0.471917	0.444819	0.587693	0.791275	0.539373	0.914795	0.287646	0.634535	0.330921	0.737025	0.454758	0.626707	0.574977	0.390835	0.54979	0.27374	0.80366	0.25097	0.55489	0.46098	0.634169	0.049702	0.703679	0.334117	1.02481	0.84332	0.763105	0.520584	0.626018	0.249704	0.6684	0.807307	0.739229	0.991983	0.770429	0.730166	0.52139	0.862122	0.451718	1.08691	0.724437	0.651216	1.05996	0.582346
116	0.480938	0.337404	0.620747	0.581788	0.700185	0.500116	0.463155	0.501062	0.648652	0.543695	0.72149	0.404067	0.766756	0.400483	0.85118	0.418577	0.635582	0.395652	0.508456	0.59984	0.24324	0.68612	0.28878	0.58242	0.51108	0.510676	0.1789	0.721731	0.297785	1.0989	0.821311	0.67863	0.480765	0.578001	0.170116	0.556634	0.882579	0.791056	1.0824	0.820991	0.700842	0.437453	0.938145	0.533631	1.06392	0.66989	0.630157	0.884866	0.553892
118	0.572271	0.290438	0.470332	0.553922	0.731431	0.580323	0.528249	0.595338	0.481358	0.455093	0.584967	0.36982	0.577561	0.358921	0.6641	0.489743	0.559814	0.384683	0.461833	0.43316	0.29883	0.78705	0.32734	0.538	0.46044	0.497616	0.265418	0.655173	0.334509	0.984183	0.806001	0.702927	0.412626	0.58611	0.272217	0.564935	0.871534	0.698105	0.941602	0.889912	0.746948	0.429039	0.798442	0.425289	0.871523	0.664335	0.673587	0.941929	0.54831
120	0.564308	0.223354	0.604151	0.472264	0.729364	0.621885	0.775559	0.691282	0.554791	0.417485	0.635306	0.483137	0.600405	0.499842	0.63708	0.437603	0.518576	0.320079	0.383843	0.56999	0.47531	0.60674	0.45727	0.51932	0.57778	0.436398	0.493684	0.741377	0.41842	0.991481	0.8005	0.78596	0.447799	0.498557	0.223546	0.477448	0.835705	0.753479	0.904897	0.86398	0.705133	0.487222	0.834323	0.334262	0.995535	0.635428	0.432284	0.975702	0.790235
half-time	4.476														7.543																		13.39
	Graphs plotted and statistical calculations in Prism 10.1
Fig.3d
Statistical treadmill velocities of indicated FtsZ entities, calculated using recorded kymographs and revealing treadmill velocities for FtsZWT, FtsZD10F, and FtsZ△NIDR.
	WT					D10F					ΔNIDR
	x axis(pixel)	y axis(pixel)	length(nm)	time(s)	velocity(nm/s)	x axis(pixel)	y axis(pixel)	length(nm)	time(s)	velocity(nm/s)	x axis(pixel)	y axis(pixel)	length(nm)	time(s)	velocity(nm/s)
cell-1	10	7	656	14	46.8571	9	13	590.4	26	22.7077	9	18	590.4	36	16.4
cell-2	9	9	590.4	18	32.8	6	7	393.6	14	28.1143	6	16	393.6	32	12.3
cell-3	9	6	590.4	12	49.2	7	7	459.2	14	32.8	8	20	524.8	40	13.12
cell-4	8	4	524.8	8	65.6	7	7	459.2	14	32.8	8	22	524.8	44	11.9273
cell-5	9	6	590.4	12	49.2	7	10	459.2	20	22.96	6	17	393.6	34	11.5765
cell-6	8	7	524.8	14	37.4857	8	8	524.8	16	32.8	8	15	524.8	30	17.4933
cell-7	8	6	524.8	12	43.7333	6	6	393.6	12	32.8	7	10	459.2	20	22.96
cell-8	9	6	590.4	12	49.2	7	8	459.2	16	28.7	5	10	328	20	16.4
cell-9	9	7	590.4	14	42.1714	6	9	393.6	18	21.8667	7	14	459.2	28	16.4
cell-10	8	7	524.8	14	37.4857	7	8	459.2	16	28.7	8	15	524.8	30	17.4933
cell-11	7	5	459.2	10	45.92	7	8	459.2	16	28.7	6	20	393.6	40	9.84
cell-12	8	7	524.8	14	37.4857	7	6	459.2	12	38.2667	9	18	590.4	36	16.4
cell-13	8	6	524.8	12	43.7333	6	7	393.6	14	28.1143	11	25	721.6	50	14.432
cell-14	7	5	459.2	10	45.92	6	8	393.6	16	24.6	4	14	262.4	28	9.37143
cell-15	7	4	459.2	8	57.4	7	8	459.2	16	28.7	8	24	524.8	48	10.9333
cell-16	7	5	459.2	10	45.92	6	8	393.6	16	24.6	5	18	328	36	9.11111
cell-17	9	7	590.4	14	42.1714	9	12	590.4	24	24.6	6	20	393.6	40	9.84
cell-18	8	7	524.8	14	37.4857	11	17	721.6	34	21.2235	7	15	459.2	30	15.3067
cell-19	7	6	459.2	12	38.2667	8	10	524.8	20	26.24	6	20	393.6	40	9.84
cell-20	7	8	459.2	16	28.7	10	11	656	22	29.8182	7	16	459.2	32	14.35
cell-21	7	5	459.2	10	45.92	9	9	590.4	18	32.8
cell-22	5	6	328	12	27.3333
cell-23	6	7	393.6	14	28.1143
Mean±SEM					42.53±1.886					28.19±0.9758					13.77±0.8098
P-value										p<0.0001					p<0.0001
	Graphs plotted and statistical calculations in Prism 10.1
Fig.3g
Western blot analysis of photocrosslinked products of indicated FtsZK51Bpa forms expressed in cells overexpressing MinC.
[truncated: 24 more columns]

## Sheet: Fig.4
Fig. 4a
One record of 1 mM GTP initiates the polymerization of indicated FtsZ forms with a starting monomeric concentration of 15 μM as monitored by 90° angle light scattering.
	WT
	before adding GTP			adding GTP
Time	test-1	test-2	test-3	0 min	5 min	10 min	15 min	20 min	25 min
1 s	106.6	106.1	105	223.2	242.7	166.4	80.92	82.82	83.51
2 s	104.7	101.7	101.8	227.8	243.9	164.2	84.09	85.28	81.43
3 s	104.2	101.9	101.6	229.5	244.2	163.1	84.59	84.47	81.07
4 s	103.3	101.6	101.1	231.8	244.4	161.9	84.96	85.5	81.41
5 s	103	101.9	100.1	232.3	243.3	161.2	84.7	85.21	81.26
6 s	102.3	101.2	100.1	234	243.7	160.9	84.78	84.39	81.98
7 s	102.1	101.8	100.4	234.9	243.8	159.8	84.9	84.56	81.99
8 s	102.7	102.1	100.5	235.3	243.9	156.8	84.27	84.68	81.58
9 s	102.7	101.4	100.7	235.6	243.1	155.6	84.51	84.69	81.57
10 s	103	101.3	101.8	235.8	242.7	155.2	84.57	85.12	80.89
Average	102.29			232.02	243.57	160.51	84.229	84.672	81.669
Δlight scattering				129.73	141.28	58.22	-18.061	-17.618	-20.621
	D10F
	before adding GTP			adding GTP
Time	test-1	test-2	test-3	0 min	5 min	10 min	15 min	20 min	25 min	30 min	35 min
1 s	83.58	79.45	94.03	223.9	272.5	272.7	275	185.7	91.32	81.35	75.62
2 s	88.31	88.33	92.01	215.3	275	287.1	280.1	195.2	91.64	82.06	77.71
3 s	89.29	89.64	91.97	215	275.7	288.6	280.4	196.8	92.02	82.54	78.38
4 s	88.54	89.69	91.7	214.3	275.9	290.6	279.9	196.5	92.19	81.76	78.54
5 s	88.82	89.26	91.85	214.4	275.6	291	279.8	195.8	91.62	81.65	78.43
6 s	88.85	89.05	91.54	215.4	275.9	290.7	279.8	194.7	92.79	81.18	78.06
7 s	89.05	89.51	91.74	215.1	276.3	290.7	280.9	194.1	91.93	80.53	78.05
8 s	89.24	89.47	91.24	215.2	276.5	290.4	279.7	193.9	91.01	80.9	79.26
9 s	89.3	89.52	90.63	215.5	276.1	290.9	279.5	193	91.41	80.33	78.91
10 s	89.89	88.67	91.31	216.3	277	291.3	280	192.4	91.15	79.66	78.81
Average	89.516			216.04	275.65	288.4	279.51	193.81	91.708	81.196	78.177
Δlight scattering				126.524	186.134	198.884	189.994	104.294	2.192	-8.32	-11.339
	ΔNIDR
	before adding GTP			adding GTP
Time	test-1	test-2	test-3	0 min	5 min	10 min	15 min	20 min	25 min	30 min	35 min	40 min	45 min	50 min	55 min	60 min
1 s	92.6	86.66	86.27	488.5	728.1	789	765.4	760.2	743	735.2	677.3	568.7	268	95.29	83.15	77.6
2 s	92.25	87.98	92.88	485.5	743.5	782.8	765.7	749.7	737	722.4	669	568	269.6	98.6	80.87	75.64
3 s	91.13	88.6	93.89	489.2	745.2	781.4	768.6	749.3	737.2	720.8	668.2	565.5	268.4	98.12	79.77	74.89
4 s	91.22	89.42	93.76	494.4	745.7	781	767.1	746.6	738.9	719.7	668.3	565.5	267	97.61	80.12	74.35
5 s	92.17	89.5	94.02	498.5	744.1	783.1	767.8	746.3	737.7	717.9	665.8	564.2	266.9	98.23	79.88	74.72
6 s	92.86	89.02	93.19	501.8	748.1	781	767.9	747.5	738.4	718.6	665.7	562.7	265.3	97.08	80.12	74.26
7 s	92.94	89.72	93.19	506.8	744.2	781.3	766.6	746.4	737.7	718	667.2	561.5	263.8	97.43	80.03	74.65
8 s	92.34	89.44	93.46	509.4	743.8	782	767.4	747.5	736.9	718.8	666.5	561.6	263.3	97.09	79.41	74.79
9 s	92.24	89.89	93.06	515.4	746	782.5	766	745.9	737.1	718	667.1	558.6	261.9	96.68	80.01	74.62
10 s	92.41	90.2	94.25	518.9	745.2	782.1	766.2	747.8	737.6	718.3	664	558.5	261.7	96.95	80.4	74.37
Average	91.352			500.84	743.39	782.62	766.87	748.72	738.15	720.77	667.91	563.48	265.59	97.308	80.376	74.989
Δlight scattering				409.488	652.038	691.268	675.518	657.368	646.798	629.418	576.558	472.128	174.238	5.956	-10.976	-16.363
	Graphs plotted in Prism 10.1
Fig. 4b
Coomassie brilliant blue staining of indicated fractions derived from sedimentation analysis of polymerized FtsZ forms.
Fig. 4c
Statistically relative FtsZ proportions in pellets analyzed in (b).
		density			relative percentage			Mean±SEM	P-value
		Exp.1	Exp.2	Exp.3
WT	S	12833.4	10510.4	7664.67
	P	3188.99	2352.7	1380.77	0.199034	0.182904	0.152648	0.1782±0.01360
10F	S	7415.82	6168.7	3519.3
	P	11454.2	11945.6	5092.31	0.607006	0.659458	0.59133	0.6193±0.02062	p<0.0001
ΔNIDR	S	3488.7	3242.99	1535.06
	P	11941.1	12112.8	6291.6	0.773898	0.788809	0.803868	0.7889±0.008660	p<0.0001
	Graphs plotted and statistical calculations in Prism 10.1
Fig.4e
One record of time-dependent relative Pi concentrations released from indicated FtsZ forms for the same samples in (a).
	optical density after calibration			relative Pi concentration
Time	WT	D10F	ΔNIDR	WT	D10F	ΔNIDR
0 min	0	0	0	0	0	0
5 min	0.521	0.227	0.169	0.42635	0.185761	0.138298
15 min	1.119	0.801	0.437	0.915712	0.655483	0.35761
25 min	1.222	1.149	0.772	1	0.940262	0.631751
35 min		1.161	0.924		0.950082	0.756137
45 min			1.108			0.90671
55 min			1.076			0.880524
	Graphs plotted in Prism 10.1
Fig. 4f
Relative GTPase activity for indicated FtsZ forms with a starting monomeric concentration of 15 μM and addition of 1 mM GTP.
	optical density after calibration			relative GTP activity
	Exp.1	Exp.2	Exp.3	Exp.1	Exp.2	Exp.3	Mean±SEM	P-value
WT	0.426	0.483	0.428	0.881988	1	0.886128	0.9227±0.03867
D10F	0.175	0.207	0.211	0.362319	0.428571	0.436853	0.4093±0.02361	p=0.0003
ΔNIDR	0.152	0.151	0.158	0.3147	0.312629	0.327122	0.3181±0.004524	p=0.0001
	Graphs plotted and statistical calculations in Prism 10.1
Fig. 4g
Sedimentation analysis of indicated FtsZ forms with a starting monomeric concentration of 5 μM in the presence of 5 μM MinC.
Fig. 4h
Statistically relative FtsZ proportions in pellets in the presence of MinC, as analyzed in (g).
			density			relative percentage			Mean±SEM	P-value
			Exp.1	Exp.2	Exp.3	Exp.1	Exp.2	Exp.3
pellet	-MinC	WT	15118.5	10641.7	6950.91	0.346637	0.403327	0.385077
		D10F	42335.1	26033	17127.9	0.970661	0.986672	0.948876
		ΔNIDR	43614.7	26384.7	18050.7	1	1	1
	+MinC	WT	967.276	2451.98	1351.08	0.0221778	0.0929321	0.0748494	0.06257±0.02192
		D10F	10263.8	5896.23	3694.55	0.235328	0.223472	0.204676	0.2227±0.01020	p=0.0027
		ΔNIDR	33430.4	18569	12992.9	0.766493	0.703778	0.719799	0.7312±0.01994	p<0.0001
	Graphs plotted and statistical calculations in Prism 10.1

## Sheet: Fig.5
Fig.5c
Western blot analysis of photocrosslinked FtsZK51Bpa products in cells also expressing FtsZ-pdt which is degraded by proteinase mf-Lon.
Fig.5d
MS/MS spectrum and schematics showing the identification of peptide fragments crosslinked with K51Bpa in FtsZ△NIDR.
Fig. 5f
Coomassie brilliant blue staining of sedimentation fractions of polymerized FtsZ forms with a starting monomeric concentration of 3 μM and addition of 2 mM GTP.
Fig. 5g
Statistically relative FtsZ proportions in pellets, as analyzed in (f).
	density			relative percentage			Mean±SEM	P-value
	Exp.1	Exp.2	Exp.3
WT	19318.2	20678.5	40765.8
	6491.41	6497.94	7383.28	0.251511	0.239102	0.153342	0.2146±0.03087
10F	11769.4	13055.3	16340.6
	16653.9	22708.3	35013.7	0.585925	0.634955	0.681806	0.6342±0.02769	p=0.0005
ΔNIDR	4826.41	4947.77	3927.98
	20345.4	24317	37878.4	0.808262	0.830931	0.906044	0.8484±0.02953	p=0.0001
ΔNIDR-P203S	17370.8	25684.8	37257.6
	5495.53	10894.3	4241.35	0.240333	0.297828	0.102204	0.2134±0.05804	p=0.9863
	Graphs plotted and statistical calculations in Prism 10.1
Fig. 5i	Mean smallest distance
								Sim1							Sim2								Sim3
			initial																											Sim4										Sim5
Mean smallest distance of all residues of FtsZ dimer
Top row
Bottom row

## Sheet: Fig. S1
Fig. S1a
Western blot analysis of photocrosslinked products in all 383 Bpa variants after high-throughput horizontal SDS-PAGE analyses, and probed with polyclonal antibodies against FtsZ.
Fig. S1b
Western blot analysis of photocrosslinked products of selected residues in the N-domain after regular vertical SDS-PAGE analyses, and probed with streptavidin (left) or an anti-FtsZ antibody (right).

## Sheet: Fig.S2
Fig. S2a and b
The N-IDR interacts with the N-domain for FtsZ self-assembly.
MS/MS spectra and schematics showing the identification of the peptide fragment crosslinked with D10Bpa or with F40Bpa, Q56Bpa, and S62Bpa.

## Sheet: Fig. S3
Fig. S3b
Western blot analysis of FtsZ△NIDR was expressed at levels comparable to wild-type FtsZ.
	Anti-FtsZ

## Sheet: Fig. S4
Fig. S4c
Western blot analysis of FtsZD10F was expressed at levels comparable to wild-type FtsZ

## Sheet: Fig. S5
Fig. S5
The scattering light baseline values of FtsZWT, FtsZD10F and FtsZΔNIDR.
	WT	D10F	ΔNIDR
	before adding GTP
Time	test-1	test-1	test-1
1 s	106.6	83.58	92.6
2 s	104.7	88.31	92.25
3 s	104.2	89.29	91.13
4 s	103.3	88.54	91.22
5 s	103	88.82	92.17
6 s	102.3	88.85	92.86
7 s	102.1	89.05	92.94
8 s	102.7	89.24	92.34
9 s	102.7	89.3	92.24
10 s	103	89.89	92.41
31 s	106.1	79.45	86.66
32 s	101.7	88.33	87.98
33 s	101.9	89.64	88.6
34 s	101.6	89.69	89.42
35 s	101.9	89.26	89.5
36 s	101.2	89.05	89.02
37 s	101.8	89.51	89.72
38 s	102.1	89.47	89.44
39 s	101.4	89.52	89.89
40 s	101.3	88.67	90.2
61 s	105	94.03	86.27
62 s	101.8	92.01	92.88
63 s	101.6	91.97	93.89
64 s	101.1	91.7	93.76
65 s	100.1	91.85	94.02
66 s	100.1	91.54	93.19
67 s	100.4	91.74	93.19
68 s	100.5	91.24	93.46
69 s	100.7	90.63	93.06
70 s	101.8	91.31	94.25
Average	102.29	89.516	91.352

## Sheet: Fig. S6
Fig. S6d
Exp.1
Exp.2
Exp.3
Fig. S6e
Statistically relative FtsZ proportions in pellets analyzed in (s6d)
	N= 3 biological replicates
	density			relative percentage			Mean±SEM	P-value
	Exp.1	Exp.2	Exp.3
WT	58873.3	54433	62914.4
	13772.1	11673.4	7902.8	0.233928	0.214455	0.125612	0.1913±0.03334
P203S	56711.2	56918.6	58074.2
	11151.3	8986.83	8276.49	0.196634	0.157889	0.142516	0.1657±0.01609	0.5263
	Graphs plotted and statistical calculations in Prism 10.1
Fig. S6f
ΔNIDR-P203S GTPase
	optical density after calibration			relative GTP activity			Mean±SEM	P-value
	Exp.1	Exp.2	Exp.3	Exp.1	Exp.2	Exp.3
WT	0.47	0.538	0.602	0.780731	0.893688	1	0.8915±0.06331
D10F	0.19	0.24	0.264	0.315615	0.398671	0.438538	0.3843±0.03621	p=0.0022
ΔNIDR	0.19	0.186	0.187	0.315615	0.30897	0.310631	0.3117±0.001996	p=0.0008
ΔNIDR-P203S	0.125	0.12	0.135	0.207641	0.199336	0.224252	0.2104±0.007325	p=0.0004
	Graphs plotted and statistical calculations in Prism 10.1

[truncated: 2 more sheets: Fig. S7, Fig. S8]
